# Supplementary material for: Genomic insights into the global dissemination of linezolid resistance genes in Enterococcus faecium
Source: Front Microbiol. 2026 Apr 7;17:1783172. doi: 10.3389/fmicb.2026.1783172 (PMC13095607; doi:10.3389/fmicb.2026.1783172)
Supplement: Supplementary file 1 [file Data_Sheet_1.xlsx]

## Sheet: Sheet1
Table S1. Genomic assemblies and associated metadata of Enterococcus faecium strains included in this study
Assembly	ST	Isolation_source	Host	Country	Collection_date	PHENICOL/LINCOSAMIDE/OXAZOLIDINONE/PLEUROMUTILIN/STREPTOGRAMIN	PHENICOL/LINCOSAMIDE/OXAZOLIDINONE/PLEUROMUTILIN/STREPTOGRAMIN	PHENICOL/LINCOSAMIDE/OXAZOLIDINONE/PLEUROMUTILIN/STREPTOGRAMIN	PHENICOL/OXAZOLIDINONE	PHENICOL/OXAZOLIDINONE	PHENICOL/OXAZOLIDINONE	PHENICOL/OXAZOLIDINONE	Adherence_(VFC0001)	Adherence_(VFC0001)	Adherence_(VFC0001)	Adherence_(VFC0001)	Adherence_(VFC0001)	Adherence_(VFC0001)	Adherence_(VFC0001)	Adherence_(VFC0001)	Adherence_(VFC0001)	Adherence_(VFC0001)	Adherence_(VFC0001)	Adherence_(VFC0001)	Adherence_(VFC0001)	Adherence_(VFC0001)	Adherence_(VFC0001)	Adherence_(VFC0001)	Adherence_(VFC0001)	Adherence_(VFC0001)	Adherence_(VFC0001)	Adherence_(VFC0001)	Adherence_(VFC0001)	Adherence_(VFC0001)	Adherence_(VFC0001)	Adherence_(VFC0001)	Adherence_(VFC0001)	Adherence_(VFC0001)	Adherence_(VFC0001)	Adherence_(VFC0001)	Adherence_(VFC0001)	Biofilm_(VFC0271)	Exoenzyme_(VFC0251)	Exotoxin_(VFC0235)	Exotoxin_(VFC0235)	Exotoxin_(VFC0235)	Exotoxin_(VFC0235)	Exotoxin_(VFC0235)	Exotoxin_(VFC0235)
						cfr	cfr(B)	cfr(D)	optrA	poxtA	poxtA-Ef	poxtA2	(ACI49664)	(ACI49666)	(ACI49667)	(ACI49668)	(ACI49669)	(ACI49670)	(ACI49672)	(ACI49673)	(EFME1162_RS23495)	(EFMU0317_RS16950)	(acm)	(asa1)	(bee1)	(bee2)	(bee3)	(ebpB)	(ecbA/fss3)	(efaA)	(eno)	(esp)	(pilA)	(pilB)	(plr/gapA)	(scm)	(sgrA)	(srt1)	(srt2)	(tuf)	(tufA)	(bopD)	(eno)	(ace)	(cylA)	(cylB)	(cylI)	(cylM)	(cylR2)
						cfr	cfr(B)	cfrd	optrA	poxtA	poxtA-Ef	poxtA2
GCA_000148025.1	17	blank	blank	blank	blank'	0	0	0	0	0	0	0	1	1	1	0	0	0	0	0	0	0	1	0	0	0	0	0	0	1	1	0	0	1	1	0	0	0	0	1	0	1	0	0	0	0	0	0	0
GCA_000148285.1	17	blank	blank	blank	blank'	0	0	0	0	0	0	0	1	0	1	0	0	0	1	0	0	0	1	0	0	0	0	0	2	1	1	0	1	1	1	0	1	0	0	1	0	1	0	0	0	0	0	0	0
GCA_000157435.1	Unknown	blank	blank	blank	blank'	0	0	0	0	0	0	0	1	1	1	1	1	1	0	1	0	1	1	0	0	0	0	0	1	1	1	0	0	1	1	0	1	0	0	1	0	1	0	0	0	0	0	0	0
GCA_000157535.1	203	blank	blank	blank	blank'	0	0	0	0	0	0	0	1	1	1	1	1	1	1	1	0	1	1	0	0	0	0	0	2	1	1	0	1	1	1	0	0	0	0	1	0	1	0	0	0	0	0	0	0
GCA_000157555.1	52	blank	blank	blank	blank'	0	0	0	0	0	0	0	1	1	1	1	1	1	1	1	0	1	0	0	0	0	0	0	0	1	1	0	1	1	1	1	1	0	0	1	0	1	0	0	0	0	0	0	0
GCA_000157575.1	327	blank	blank	blank	blank'	0	0	0	0	0	0	0	1	1	1	1	1	1	1	1	0	1	1	0	0	0	0	0	0	1	1	0	1	1	1	0	0	0	0	1	0	1	0	0	0	0	0	0	0
GCA_000157615.1	582	blank	blank	blank	blank'	0	0	0	0	0	0	0	1	1	1	1	1	1	1	1	0	1	1	0	0	0	0	0	0	1	1	0	1	1	1	0	1	0	0	1	0	1	0	0	0	0	0	0	0
GCA_000157635.1	107	blank	blank	blank	blank'	0	0	0	0	0	0	0	0	1	0	1	1	1	1	1	0	0	1	0	0	0	0	0	0	1	1	0	1	0	1	0	0	0	0	1	0	1	0	0	0	0	0	0	0
GCA_000157655.1	583	blank	blank	blank	blank'	0	0	0	0	0	0	0	1	2	0	1	1	1	1	1	0	0	0	0	0	0	0	0	0	1	1	0	1	0	1	0	1	0	0	0	1	1	0	0	0	0	0	0	0
GCA_000159675.1	107	blank	blank	blank	blank'	0	0	0	0	0	0	0	0	1	0	1	1	1	1	1	0	0	1	0	0	0	0	0	0	1	1	0	1	0	1	0	0	0	0	1	0	1	0	0	0	0	0	0	0
GCA_000160315.2	16	blank	blank	blank	blank'	0	0	0	0	0	0	0	1	1	0	0	0	0	0	0	1	1	1	0	0	0	0	0	2	1	1	0	0	1	1	1	1	0	0	1	0	1	0	0	0	0	0	0	0
GCA_000161855.1	25	blank	blank	blank	blank'	0	0	0	0	0	0	0	0	0	0	0	0	0	1	0	0	1	0	0	0	0	0	0	1	1	1	0	0	0	1	1	0	0	0	1	0	1	0	0	0	0	0	0	0
GCA_000172615.1	94	healthy human volunteer	Homo sapiens	Netherlands	1998'	0	0	0	0	0	0	0	1	1	1	1	1	1	1	1	0	0	0	0	0	1	1	0	0	1	1	0	1	0	1	0	0	1	1	0	1	1	0	0	0	0	0	0	0
GCA_000172655.1	32	feces of a hospitalized patient	Homo sapiens	Netherlands	2000'	0	0	0	0	0	0	0	1	0	0	1	1	1	1	1	0	0	1	0	0	0	0	0	1	1	1	0	1	0	1	0	0	0	0	1	0	1	0	0	0	0	0	0	0
GCA_000172675.1	17	bloodstream infection of a hospitalized patient	Homo sapiens	France	1997'	0	0	0	0	0	0	0	1	1	1	0	0	0	1	0	1	0	1	0	0	0	0	0	2	1	1	0	1	1	1	0	1	0	0	1	0	1	0	0	0	0	0	0	0
GCA_000174395.2	Unknown	blank	Homo sapiens	USA: University of Texas Medical School	blank'	0	0	0	0	0	0	0	1	1	1	1	1	1	1	1	0	1	1	0	0	0	0	0	1	1	1	0	1	1	1	1	1	0	0	1	0	1	0	0	0	0	0	0	0
GCA_000174935.1	42	blank	Homo sapiens	blank	blank'	0	0	0	0	0	0	0	0	0	0	1	1	1	1	1	0	0	0	0	0	0	0	0	0	1	1	0	1	0	1	0	0	0	0	0	1	1	0	0	0	0	0	0	0
GCA_000178235.1	720	blank	blank	blank	blank'	0	0	0	0	0	0	0	1	2	0	1	1	1	1	1	0	1	1	0	0	0	0	0	0	1	1	0	1	0	1	1	0	0	0	1	0	1	0	0	0	0	0	0	0
GCA_000250945.1	17	blood	Homo sapiens	Australia: Melbourne	1998'	0	0	0	0	0	0	0	1	1	1	1	1	1	1	1	0	0	1	0	0	0	0	0	2	1	1	1	1	1	1	1	1	0	0	1	0	1	0	0	0	0	0	0	0
GCA_000258325.1	76	blank	blank	China	Nov-2011'	0	0	0	0	0	0	0	0	0	0	0	1	1	1	1	0	0	0	0	1	1	1	0	0	1	1	0	1	0	1	0	0	1	1	0	1	1	0	0	0	0	0	0	0
GCA_000262105.1	160	bronchoalveolar lavage	Homo sapiens	China	Nov-2011'	0	0	0	0	0	0	0	0	2	0	1	1	1	1	1	0	1	1	0	0	0	0	0	0	1	1	0	1	0	1	0	0	0	0	1	0	1	0	0	0	0	0	0	0
GCA_000294345.2	172	blank	blank	blank	blank'	0	0	0	0	0	0	0	1	1	0	0	0	0	0	0	0	0	1	0	0	0	0	0	0	1	1	0	0	2	1	0	0	0	0	1	0	1	0	0	0	0	0	0	0
GCA_000295275.2	649	blank	blank	blank	blank'	0	0	0	0	0	0	0	0	0	0	1	1	1	1	1	0	0	0	0	1	1	1	0	0	1	1	0	1	0	1	0	0	1	1	0	1	1	0	0	0	0	0	0	0
GCA_000295335.2	Unknown	blank	blank	blank	blank'	0	0	0	0	0	0	0	1	0	0	0	0	0	0	0	0	0	0	0	0	0	0	0	0	1	1	0	0	0	1	0	0	0	0	1	0	1	0	0	0	0	0	0	0
GCA_000295435.2	17	airways	Homo sapiens	blank	blank'	0	0	0	0	0	0	0	1	1	1	0	0	0	1	0	0	0	1	0	0	0	0	0	1	1	1	0	1	1	1	0	0	0	0	1	0	1	0	0	0	0	0	0	0
GCA_000313155.1	76	culture of Enterococcus faecium CGMCC 1.2136 that spent 17 days in space aboard the Shenzhou 8 spacecraft	blank	China	Nov-2011'	0	0	0	0	0	0	0	0	0	0	0	1	1	1	1	0	0	0	0	1	1	1	0	0	1	1	0	1	0	1	0	0	1	1	0	1	1	0	0	0	0	0	0	0
GCA_000313195.1	76	culture of Enterococcus faecium CGMCC 1.2136 that spent 17 days in space aboard the Shenzhou 8 spacecraft	blank	China	Nov-2011'	0	0	0	0	0	0	0	0	0	0	0	1	1	1	1	0	1	0	0	1	1	1	0	0	1	1	0	1	0	1	0	0	1	1	0	1	1	0	0	0	0	0	0	0
GCA_000315405.1	Unknown	blank	blank	blank	blank'	0	0	0	0	0	0	0	1	2	1	1	1	1	1	1	0	0	1	0	0	0	0	0	0	1	1	0	1	2	1	1	0	0	0	1	0	1	0	0	0	0	0	0	0
GCA_000321465.1	9	blank	blank	blank	blank'	0	0	0	0	0	0	0	0	0	0	0	1	1	1	1	0	0	0	0	0	0	0	0	0	1	1	0	1	0	1	0	0	0	0	1	0	1	0	0	0	0	0	0	0
GCA_000321485.1	27	Ascites	Hospitalized patient	Netherlands	1995'	0	0	0	0	0	0	0	1	1	0	0	0	0	1	0	0	1	0	0	0	0	0	0	0	1	1	0	1	1	1	0	0	0	0	1	0	1	0	0	0	0	0	0	0
GCA_000321505.1	26	blank	blank	blank	blank'	0	0	0	0	0	0	0	0	0	0	1	1	1	1	1	0	1	0	0	0	0	0	0	0	1	1	0	1	0	1	0	0	0	0	1	0	1	0	0	0	0	0	0	0
GCA_000321525.1	9	blank	blank	blank	blank'	0	0	0	0	0	0	0	0	0	0	1	1	1	1	1	0	1	1	0	0	0	0	0	0	1	1	0	1	0	1	0	0	0	0	1	0	1	0	0	0	0	0	0	0
GCA_000321545.1	Unknown	blank	blank	blank	blank'	0	0	0	0	0	0	0	1	1	1	0	0	0	1	0	0	0	1	0	0	0	0	0	0	1	1	0	1	1	1	0	1	0	0	1	0	1	0	0	0	0	0	0	0
GCA_000321565.1	150	blank	blank	blank	blank'	0	0	0	0	0	0	0	0	1	0	0	0	0	0	0	0	0	0	0	0	0	0	0	0	1	1	0	0	1	1	0	0	0	0	1	0	1	0	0	0	0	0	0	0
GCA_000321585.1	151	blank	blank	blank	blank'	0	0	0	0	0	0	0	0	1	0	1	1	1	1	1	0	1	0	0	0	0	0	0	0	1	1	0	1	1	1	0	0	0	0	1	0	1	0	0	0	0	0	0	0
GCA_000321605.1	5	blank	blank	blank	blank'	0	0	0	0	0	0	0	0	1	0	1	1	1	1	1	0	1	0	0	0	0	0	0	0	1	1	0	1	1	1	0	0	0	0	1	0	1	0	0	0	0	0	0	0
GCA_000321625.1	61	blank	blank	blank	blank'	0	0	0	0	0	0	0	0	0	0	0	0	0	0	0	0	1	0	0	0	0	0	0	0	1	1	0	0	0	1	0	1	0	0	0	1	1	0	0	0	0	0	0	0
GCA_000321645.1	92	feces	Non-hospitalized person	Netherlands	1998'	0	0	0	0	0	0	0	1	1	0	1	1	1	1	1	0	1	1	0	0	0	0	0	0	1	1	0	1	1	1	0	0	0	0	1	0	1	0	0	0	0	0	0	0
GCA_000321665.1	117	feces	Hospitalized patient	USA	2001'	0	0	0	0	0	0	0	1	1	1	0	0	0	2	0	0	1	1	0	0	0	0	0	2	1	1	0	2	1	1	0	1	0	0	1	0	1	0	0	0	0	0	0	0
GCA_000321685.1	26	blood	Hospitalized patient	France	blank'	0	0	0	0	0	0	0	1	0	0	1	1	1	1	1	0	1	0	0	0	0	0	0	1	1	1	0	1	0	1	0	0	0	0	1	0	1	0	0	0	0	0	0	0
GCA_000321705.1	127	blood	Hospitalized patient	Spain	blank'	0	0	0	0	0	0	0	1	1	1	0	0	0	1	0	0	1	0	0	0	0	0	0	0	1	1	0	0	1	1	0	0	0	0	1	0	1	0	0	0	0	0	0	0
GCA_000321725.1	64	blank	blank	blank	blank'	0	0	0	0	0	0	0	1	1	1	2	1	1	1	1	0	0	1	0	0	0	0	0	1	1	1	0	2	1	1	0	1	0	0	1	0	1	0	0	0	0	0	0	0
GCA_000321745.1	5	feces	Hospitalized patient	Netherlands	2002'	0	0	0	0	0	0	0	0	1	0	0	0	0	1	0	0	1	0	0	0	0	0	0	0	1	1	0	1	1	1	0	0	0	0	1	0	1	0	0	0	0	0	0	0
GCA_000321765.1	21	blank	blank	blank	blank'	0	0	0	0	0	0	0	1	2	1	1	1	1	1	1	0	0	1	0	0	0	0	0	0	1	1	0	1	2	1	0	0	0	0	1	0	1	0	0	0	0	0	0	0
GCA_000321785.1	27	blank	blank	blank	blank'	0	0	0	0	0	0	0	1	1	0	0	0	0	1	0	0	1	0	0	0	0	0	0	0	1	1	0	1	1	1	0	0	0	0	1	0	1	0	0	0	0	0	0	0
GCA_000321805.1	158	blank	blank	blank	blank'	0	0	0	0	0	0	0	1	1	1	0	0	0	0	0	0	1	0	0	0	0	0	0	0	1	1	0	0	1	1	0	0	0	0	1	0	1	0	0	0	0	0	0	0
GCA_000321825.1	159	blank	blank	blank	blank'	0	0	0	0	0	0	0	1	4	1	0	0	0	0	0	0	1	1	0	0	0	0	0	0	1	1	0	0	4	1	0	0	0	0	1	0	1	0	0	0	0	0	0	0
GCA_000321845.1	160	blank	blank	blank	blank'	0	0	0	0	0	0	0	1	2	1	1	1	1	1	1	0	0	1	0	0	0	0	0	0	1	1	0	1	2	1	0	0	0	0	1	0	1	0	0	0	0	0	0	0
GCA_000321865.1	163	blank	blank	blank	blank'	0	0	0	0	0	0	0	1	2	1	1	1	1	1	1	0	0	1	0	0	0	0	0	0	1	1	0	1	2	1	0	0	0	0	1	0	1	0	0	0	0	0	0	0
GCA_000321885.1	75	blank	blank	blank	blank'	0	0	0	0	0	0	0	0	0	0	0	0	0	1	0	0	0	0	0	0	0	0	0	2	1	1	0	1	0	1	0	1	0	0	0	1	1	0	0	0	0	0	0	0
GCA_000321905.1	77	blank	blank	blank	blank'	0	0	0	0	0	0	0	0	0	0	1	1	1	1	1	0	0	0	0	0	0	0	0	0	1	1	0	1	0	1	0	0	0	0	0	1	1	0	0	0	0	0	0	0
GCA_000321925.1	67	blank	blank	blank	blank'	0	0	0	0	0	0	0	1	1	1	0	0	1	1	1	0	1	0	0	0	0	0	0	0	1	1	0	1	1	1	0	0	0	0	1	0	1	0	0	0	0	0	0	0
GCA_000321945.1	104	blank	blank	blank	blank'	0	0	0	0	0	0	0	1	0	1	0	0	0	0	0	0	0	1	0	0	0	0	0	0	1	1	0	0	1	1	0	0	0	0	1	0	1	0	0	0	0	0	0	0
GCA_000321965.1	22	blank	blank	blank	blank'	0	0	0	0	0	0	0	1	2	0	1	1	1	1	1	0	0	1	0	0	0	0	0	0	1	1	0	1	2	1	0	0	0	0	1	0	1	0	0	0	0	0	0	0
GCA_000321985.1	92	blank	blank	blank	blank'	0	0	0	0	0	0	0	1	1	1	0	0	0	0	0	0	0	1	0	0	0	0	0	0	1	1	0	0	1	1	0	0	0	0	1	0	1	0	0	0	0	0	0	0
GCA_000322005.1	66	blank	blank	blank	blank'	0	0	0	0	0	0	0	1	1	1	1	1	1	1	1	0	1	0	0	0	0	0	0	0	1	1	0	1	1	1	0	0	0	0	1	0	1	0	0	0	0	0	0	0
GCA_000322025.1	69	blank	blank	blank	blank'	0	0	0	0	0	0	0	1	1	1	1	1	1	1	1	0	0	0	0	0	1	1	0	0	1	1	0	1	1	1	0	0	1	1	0	1	1	0	0	0	0	0	0	0
GCA_000322045.1	66	blank	blank	blank	blank'	0	0	0	0	0	0	0	0	1	0	0	0	0	1	0	0	1	0	0	0	0	0	0	0	1	1	0	1	1	1	0	0	0	0	1	0	1	0	0	0	0	0	0	0
GCA_000322065.1	Unknown	blank	blank	blank	blank'	0	0	0	0	0	0	0	1	1	1	1	1	1	1	1	0	0	1	0	0	0	0	0	0	1	1	0	1	1	1	0	1	0	0	1	0	1	0	0	0	0	0	0	0
GCA_000322085.1	289	blank	blank	blank	blank'	0	0	0	0	0	0	0	0	1	0	1	1	1	1	1	0	1	1	0	0	0	0	0	0	1	1	0	1	1	1	0	0	0	0	0	1	1	0	0	0	0	0	0	0
GCA_000322105.1	210	blank	blank	blank	blank'	0	0	0	0	0	0	0	0	0	0	0	0	0	0	0	0	0	0	0	0	0	0	0	1	1	1	0	0	0	1	0	0	0	0	1	0	1	0	0	0	0	0	0	0
GCA_000322125.1	94	blank	blank	blank	blank'	0	0	0	0	0	0	0	1	1	1	1	1	1	1	1	0	0	0	0	0	1	1	0	0	1	1	0	1	0	1	0	0	1	1	0	1	1	0	0	0	0	0	0	0
GCA_000322145.1	296	blank	blank	blank	blank'	0	0	0	0	0	0	0	0	1	0	1	1	1	1	1	0	0	0	0	0	0	0	0	0	1	1	0	1	1	1	0	1	0	0	0	1	1	0	0	0	0	0	0	0
GCA_000322165.1	27	blank	blank	blank	blank'	0	0	0	0	0	0	0	1	0	0	0	0	0	1	0	0	1	0	0	0	0	0	0	0	1	1	0	1	0	1	0	0	0	0	1	0	1	0	0	0	0	0	0	0
GCA_000322185.1	12	blank	blank	blank	blank'	0	0	0	0	0	0	0	0	1	0	1	1	1	1	1	0	0	1	0	0	0	0	0	0	1	1	0	1	1	1	0	0	0	0	1	0	1	0	0	0	0	0	0	0
GCA_000322205.1	117	blank	blank	blank	blank'	0	0	0	0	0	0	0	1	1	0	1	1	1	1	1	0	0	1	0	0	0	0	0	2	1	1	0	1	1	1	0	0	0	0	1	0	1	0	0	0	0	0	0	0
GCA_000322225.1	1175	blank	blank	blank	blank'	0	0	0	0	0	0	0	1	1	1	1	1	1	1	1	0	1	0	0	0	0	0	0	0	1	1	0	1	1	1	0	0	0	0	1	0	1	0	0	0	0	0	0	0
GCA_000322245.1	Unknown	blank	blank	blank	blank'	0	0	0	0	0	0	0	1	1	1	0	0	0	0	0	0	1	1	0	0	0	0	0	0	1	1	0	0	1	1	0	0	0	0	1	0	1	0	0	0	0	0	0	0
GCA_000322265.1	327	blank	blank	blank	blank'	0	0	0	0	0	0	0	1	1	1	0	0	0	0	0	0	1	1	0	0	0	0	0	0	1	1	0	0	1	1	0	0	0	0	1	0	1	0	0	0	0	0	0	0
GCA_000322285.1	69	blank	blank	blank	blank'	0	0	0	0	0	0	0	1	1	1	1	1	1	1	1	0	0	0	0	0	0	0	0	0	1	1	0	1	1	1	0	0	0	0	0	1	1	0	0	0	0	0	0	0
GCA_000322305.1	328	blank	blank	blank	blank'	0	0	0	0	0	0	0	1	1	1	0	0	0	0	0	0	1	1	0	0	0	0	0	0	1	1	0	0	1	1	0	0	0	0	1	0	1	0	0	0	0	0	0	0
GCA_000322325.1	310	blank	blank	blank	blank'	0	0	0	0	0	0	0	0	0	0	1	1	1	1	1	0	1	0	0	0	0	0	0	0	1	1	0	1	0	1	0	0	0	0	1	0	1	0	0	0	0	0	0	0
GCA_000322345.1	78	blank	blank	blank	blank'	0	0	0	0	0	0	0	1	1	1	0	0	0	0	0	0	0	1	0	0	0	0	0	2	1	1	0	0	1	1	0	0	0	0	1	0	1	0	0	0	0	0	0	0
GCA_000322365.1	78	blank	blank	blank	blank'	0	0	0	0	0	0	0	1	1	1	1	1	1	1	1	0	0	1	0	0	0	0	0	1	1	1	0	1	1	1	0	0	0	0	1	0	1	0	0	0	0	0	0	0
GCA_000322385.1	78	blank	blank	blank	blank'	0	0	0	0	0	0	0	1	1	1	1	1	1	1	1	0	1	1	0	0	0	0	0	1	1	1	0	1	1	1	0	0	0	0	1	0	1	0	0	0	0	0	0	0
GCA_000322405.1	78	blank	blank	blank	blank'	0	0	0	0	0	0	0	1	1	1	1	1	1	1	1	0	0	1	0	0	0	0	0	1	1	1	0	1	1	1	0	1	0	0	1	0	1	0	0	0	0	0	0	0
GCA_000322425.1	78	blank	blank	blank	blank'	0	0	0	0	0	0	0	1	1	1	1	1	1	1	1	0	0	1	0	0	0	0	0	1	1	1	0	1	1	1	0	0	0	0	1	0	1	0	0	0	0	0	0	0
GCA_000322445.1	78	blank	blank	blank	blank'	0	0	0	0	0	0	0	1	0	1	1	1	1	1	1	0	1	1	0	0	0	0	0	0	1	1	0	1	1	1	0	1	0	0	1	0	1	0	0	0	0	0	0	0
GCA_000322465.1	78	blank	blank	blank	blank'	0	0	0	0	0	0	0	1	1	1	1	1	1	1	1	0	0	1	0	0	0	0	0	0	1	1	0	1	1	1	0	0	0	0	1	0	1	0	0	0	0	0	0	0
GCA_000336405.1	860	milk and dairy utensils	blank	blank	blank'	0	0	0	0	0	0	0	1	2	0	1	1	1	1	1	0	1	1	0	0	0	0	0	0	1	1	0	1	2	1	1	0	0	0	1	0	1	0	0	0	0	0	0	0
GCA_000390465.1	50	blood	Hospitalized patient	Italy	blank'	0	0	0	0	0	0	0	1	1	1	1	1	1	1	1	0	0	1	0	0	0	0	0	0	1	1	0	1	1	1	0	0	0	0	1	0	1	0	0	0	0	0	0	0
GCA_000390485.1	Unknown	blank	blank	blank	blank'	0	0	0	0	0	0	0	1	1	1	0	0	0	0	0	0	0	1	0	0	0	0	0	0	1	1	0	0	1	1	0	1	0	0	1	0	1	0	0	0	0	0	0	0
GCA_000391745.1	123	blank	blank	blank	blank'	0	0	0	0	0	0	0	0	1	0	0	0	0	1	0	0	0	0	0	0	0	0	0	1	1	1	0	0	1	1	0	0	0	0	1	0	1	0	0	0	0	0	0	0
GCA_000391785.1	Unknown	blank	blank	blank	blank'	0	0	0	0	0	0	0	0	1	0	0	0	0	1	0	0	1	0	0	0	0	0	0	0	1	1	0	1	1	1	0	0	0	0	1	0	1	0	0	0	0	0	0	0
GCA_000391805.1	133	blank	blank	blank	blank'	0	0	0	0	0	0	0	0	1	0	0	0	0	1	0	0	1	0	0	0	0	0	0	0	1	1	0	1	1	1	0	0	0	0	1	0	1	0	0	0	0	0	0	0
GCA_000391825.1	6	blank	blank	blank	blank'	0	0	0	0	0	0	0	0	1	0	0	0	0	1	0	0	1	0	0	0	0	0	0	0	1	1	0	1	1	1	1	0	0	0	1	0	1	0	0	0	0	0	0	0
GCA_000391845.1	6	blank	blank	blank	blank'	0	0	0	0	0	0	0	0	1	0	1	1	1	1	1	0	1	0	0	0	0	0	0	0	1	1	0	1	1	1	0	0	0	0	1	0	1	0	0	0	0	0	0	0
GCA_000391865.1	185	blank	blank	blank	blank'	0	0	0	0	0	0	0	0	1	0	0	0	0	1	0	0	1	0	0	0	0	0	0	0	1	1	0	1	1	1	0	0	0	0	1	0	1	0	0	0	0	0	0	0
GCA_000391885.1	6	blank	blank	blank	blank'	0	0	0	0	0	0	0	0	1	0	0	0	0	1	0	0	1	0	0	0	0	0	0	0	1	1	0	1	1	1	0	0	0	0	1	0	1	0	0	0	0	0	0	0
GCA_000391905.1	6	blank	blank	blank	blank'	0	0	0	0	0	0	0	0	1	0	0	0	0	1	0	0	1	0	0	0	0	0	0	0	1	1	0	1	1	1	0	0	0	0	1	0	1	0	0	0	0	0	0	0
GCA_000391925.1	147	blank	blank	blank	blank'	0	0	0	0	0	0	0	0	1	0	0	0	0	1	0	0	1	0	0	0	0	0	0	0	1	1	0	1	1	1	0	0	0	0	1	0	1	0	0	0	0	0	0	0
GCA_000391945.1	6	blank	blank	blank	blank'	0	0	0	0	0	0	0	0	1	0	0	0	0	1	0	0	1	0	0	0	0	0	0	0	1	1	0	1	1	1	1	0	0	0	1	0	1	0	0	0	0	0	0	0
GCA_000391965.1	6	blank	blank	blank	blank'	0	0	0	0	0	0	0	0	1	0	0	0	0	1	0	0	1	0	0	0	0	0	0	0	1	1	0	1	1	1	1	0	0	0	1	0	1	0	0	0	0	0	0	0
GCA_000391985.1	82	blank	blank	blank	blank'	0	0	0	0	0	0	0	1	0	0	0	0	0	0	0	0	1	0	0	0	0	0	0	0	1	1	0	0	0	1	0	0	0	0	1	0	1	0	0	0	0	0	0	0
GCA_000392005.1	6	blank	blank	blank	blank'	0	0	0	0	0	0	0	0	1	0	0	0	0	1	0	0	1	0	0	0	0	0	0	0	1	1	0	1	1	1	1	0	0	0	1	0	1	0	0	0	0	0	0	0
GCA_000392025.1	6	blank	blank	blank	blank'	0	0	0	0	0	0	0	0	1	0	0	0	0	1	0	0	1	0	0	0	0	0	0	0	1	1	0	1	1	1	0	0	0	0	1	0	1	0	0	0	0	0	0	0
GCA_000392045.1	6	blank	blank	blank	blank'	0	0	0	0	0	0	0	0	1	0	0	0	0	1	0	0	1	0	0	0	0	0	0	0	1	1	0	1	1	1	0	0	0	0	1	0	1	0	0	0	0	0	0	0
GCA_000392065.1	185	blank	blank	blank	blank'	0	0	0	0	0	0	0	0	1	0	0	0	0	1	0	0	1	0	0	0	0	0	0	0	1	1	0	1	1	1	0	0	0	0	1	0	1	0	0	0	0	0	0	0
GCA_000392085.1	133	blank	blank	blank	blank'	0	0	0	0	0	0	0	0	1	0	0	0	0	1	0	0	1	0	0	0	0	0	0	0	1	1	0	1	1	1	0	0	0	0	1	0	1	0	0	0	0	0	0	0
GCA_000392105.1	6	blank	blank	blank	blank'	0	0	0	0	0	0	0	0	1	0	0	0	0	1	0	0	1	0	0	0	0	0	0	0	1	1	0	1	1	1	0	0	0	0	1	0	1	0	0	0	0	0	0	0
GCA_000392125.1	6	blank	blank	blank	blank'	0	0	0	0	0	0	0	0	1	0	0	0	0	1	0	0	1	0	0	0	0	0	0	0	1	1	0	1	1	1	0	0	0	0	1	0	1	0	0	0	0	0	0	0
GCA_000392145.1	6	blank	blank	blank	blank'	0	0	0	0	0	0	0	0	1	0	0	0	0	1	0	0	1	0	0	0	0	0	0	0	1	1	0	1	1	1	0	0	0	0	1	0	1	0	0	0	0	0	0	0
GCA_000392165.1	22	blank	blank	blank	blank'	0	0	0	0	0	0	0	1	3	0	0	0	0	1	0	0	0	1	0	0	0	0	0	0	1	1	0	1	3	1	0	0	0	0	1	0	1	0	0	0	0	0	0	0
GCA_000392195.1	6	blank	blank	blank	blank'	0	0	0	0	0	0	0	0	1	0	0	0	0	1	0	0	1	0	0	0	0	0	0	0	1	1	0	1	1	1	0	0	0	0	1	0	1	0	0	0	0	0	0	0
GCA_000392215.1	117	blank	blank	blank	blank'	0	0	0	0	0	0	0	1	1	1	1	1	1	1	1	0	0	1	0	0	0	0	0	1	1	1	0	1	1	1	0	1	0	0	1	0	1	0	0	0	0	0	0	0
GCA_000392255.1	5	blank	blank	blank	blank'	0	0	0	0	0	0	0	0	1	0	0	0	0	1	0	0	1	0	0	0	0	0	0	0	1	1	0	1	1	1	0	0	0	0	1	0	1	0	0	0	0	0	0	0
GCA_000392315.1	79	blank	blank	blank	blank'	0	0	0	0	0	0	0	1	0	0	1	1	1	1	1	0	1	0	0	0	0	0	0	0	1	1	0	1	0	1	0	0	0	0	1	0	1	0	0	0	0	0	0	0
GCA_000393415.1	785	blank	blank	blank	blank'	0	0	0	0	0	0	0	1	1	1	1	1	1	1	1	0	0	0	0	0	0	0	0	0	1	1	0	1	1	1	0	0	0	0	1	0	1	0	0	0	0	0	0	0
GCA_000393435.1	417	blank	blank	blank	blank'	0	0	0	0	0	0	0	1	0	0	0	0	0	1	0	0	1	0	0	0	0	0	0	0	1	1	0	1	0	1	0	0	0	0	1	0	1	0	0	0	0	0	0	0
GCA_000393675.1	50	blank	blank	blank	blank'	0	0	0	0	0	0	0	1	1	1	2	1	1	1	1	0	0	1	0	0	0	0	0	0	1	1	0	2	1	1	0	0	0	0	1	0	1	0	0	0	0	0	0	0
GCA_000393695.1	17	blank	blank	blank	blank'	0	0	0	0	0	0	0	1	1	1	0	0	0	0	0	0	0	1	0	0	0	0	0	1	1	1	0	0	1	1	0	0	0	0	1	0	1	0	0	0	0	0	0	0
GCA_000393735.1	Unknown	blank	blank	blank	blank'	0	0	0	0	0	0	0	1	1	1	1	1	1	1	1	0	1	0	0	0	0	0	0	0	1	1	0	1	1	1	0	0	0	0	1	0	1	0	0	0	0	0	0	0
GCA_000393755.1	Unknown	blank	blank	blank	blank'	0	0	0	0	0	0	0	1	1	1	0	0	0	1	0	0	0	1	0	0	0	0	0	0	1	1	0	1	1	1	0	0	0	0	1	0	1	0	0	0	0	0	0	0
GCA_000393775.1	17	blank	blank	blank	blank'	0	0	0	0	0	0	0	1	1	1	1	1	1	2	1	0	1	1	0	0	0	0	0	2	1	1	0	1	1	1	0	0	0	0	1	0	1	0	0	0	0	0	0	0
GCA_000393855.1	860	blank	blank	blank	blank'	0	0	0	0	0	0	0	1	4	0	1	1	1	1	1	0	0	1	0	0	0	0	0	0	1	1	0	1	2	1	0	0	0	0	1	0	1	0	0	0	0	0	0	0
GCA_000394415.1	25	blank	blank	blank	blank'	0	0	0	0	0	0	0	1	1	0	0	0	0	0	0	0	0	0	0	0	0	0	0	0	1	1	0	0	1	1	0	0	0	0	1	0	1	0	0	0	0	0	0	0
GCA_000394435.1	25	blank	blank	blank	blank'	0	0	0	0	0	0	0	1	0	0	1	1	1	1	1	0	0	0	0	0	0	0	0	0	1	1	0	0	0	1	0	0	0	0	1	0	1	0	0	0	0	0	0	0
GCA_000394475.1	640	blank	blank	blank	blank'	0	0	0	0	0	0	0	1	1	1	1	1	1	1	1	0	1	1	0	0	0	0	0	0	1	1	0	1	1	1	0	0	0	0	1	0	1	0	0	0	0	0	0	0
GCA_000394495.1	636	blank	blank	blank	blank'	0	0	0	0	0	0	0	0	0	0	1	1	1	1	1	0	1	0	0	1	2	2	0	0	1	1	0	1	0	1	0	0	1	2	1	0	1	0	0	0	0	0	0	0
GCA_000394535.1	2296	blank	blank	blank	blank'	0	0	0	0	0	0	0	1	0	0	0	0	0	1	0	0	1	0	0	0	0	0	0	1	1	1	0	1	0	1	0	0	0	0	1	0	1	0	0	0	0	0	0	0
GCA_000394555.1	88	blank	blank	blank	blank'	0	0	0	0	0	0	0	0	0	0	0	0	0	0	0	0	1	0	0	0	0	0	0	0	1	1	0	0	0	1	0	0	0	0	1	0	1	0	0	0	0	0	0	0
GCA_000394575.1	16	blank	blank	blank	blank'	0	0	0	0	0	0	0	1	1	1	0	0	0	0	0	0	0	1	0	0	0	0	0	2	1	1	0	0	1	1	0	0	0	0	1	0	1	0	0	0	0	0	0	0
GCA_000394595.1	16	blank	blank	blank	blank'	0	0	0	0	0	0	0	1	1	1	1	1	1	1	1	0	0	1	0	0	0	0	0	2	1	1	0	1	1	1	0	0	0	0	1	0	1	0	0	0	0	0	0	0
GCA_000394635.1	736	blank	blank	blank	blank'	0	0	0	0	0	0	0	1	1	1	1	1	1	1	1	0	0	1	0	0	0	0	0	1	1	1	0	1	1	1	0	1	0	0	1	0	1	0	0	0	0	0	0	0
GCA_000394655.1	736	blank	blank	blank	blank'	0	0	0	0	0	0	0	1	1	1	1	1	1	1	1	0	0	1	0	0	0	0	0	1	1	1	0	1	1	1	0	0	0	0	1	0	1	0	0	0	0	0	0	0
GCA_000394675.1	736	blank	blank	blank	blank'	0	0	0	0	0	0	0	1	1	1	1	1	1	1	1	0	0	1	0	0	0	0	0	1	1	1	0	1	1	1	0	0	0	0	1	0	1	0	0	0	0	0	0	0
GCA_000394695.1	736	blank	blank	blank	blank'	0	0	0	0	0	0	0	1	1	1	1	1	1	1	1	0	0	1	0	0	0	0	0	1	1	1	0	1	1	1	0	0	0	0	1	0	1	0	0	0	0	0	0	0
GCA_000394715.1	736	blank	blank	blank	blank'	0	0	0	0	0	0	0	1	1	1	1	1	1	1	1	0	0	1	0	0	0	0	0	1	1	1	0	1	1	1	0	0	0	0	1	0	1	0	0	0	0	0	0	0
GCA_000394735.1	736	blank	blank	blank	blank'	0	0	0	0	0	0	0	1	1	1	2	2	2	2	2	0	0	1	0	0	0	0	0	1	1	1	0	2	1	1	0	1	0	0	1	0	1	0	0	0	0	0	0	0
GCA_000394755.1	736	blank	blank	blank	blank'	0	0	0	0	0	0	0	1	1	1	1	1	1	1	1	0	0	1	0	0	0	0	0	1	1	1	0	1	1	1	0	0	0	0	1	0	1	0	0	0	0	0	0	0
GCA_000395425.1	6	blank	blank	blank	blank'	0	0	0	0	0	0	0	0	1	0	0	0	0	1	0	0	1	0	0	0	0	0	0	0	1	1	0	1	1	1	0	0	0	0	1	0	1	0	0	0	0	0	0	0
GCA_000395445.1	636	blank	blank	blank	blank'	0	0	0	0	0	0	0	0	0	0	1	1	1	1	1	0	1	0	0	1	2	2	0	0	1	1	0	1	0	1	0	0	2	2	1	0	1	0	0	0	0	0	0	0
GCA_000395465.1	636	blank	blank	blank	blank'	0	0	0	0	0	0	0	0	0	0	1	1	1	1	1	0	1	0	0	1	2	1	0	0	1	1	0	1	0	1	0	0	2	2	1	0	1	0	0	0	0	0	0	0
GCA_000395485.1	87	blank	blank	blank	blank'	0	0	0	0	0	0	0	0	1	0	0	0	0	1	0	0	1	0	0	0	0	0	0	0	1	1	0	1	1	1	0	0	0	0	1	0	1	0	0	0	0	0	0	0
GCA_000395505.1	636	blank	blank	blank	blank'	0	0	0	0	0	0	0	0	0	0	1	1	1	1	1	0	1	0	0	0	1	1	0	0	1	1	0	1	0	1	0	0	1	1	1	0	1	0	0	0	0	0	0	0
GCA_000395525.1	636	blank	blank	blank	blank'	0	0	0	0	0	0	0	0	0	0	1	1	1	1	1	0	1	0	0	0	1	1	0	0	1	1	0	1	0	1	0	0	1	1	1	0	1	0	0	0	0	0	0	0
GCA_000395545.1	17	blank	blank	blank	blank'	0	0	0	0	0	0	0	1	1	1	1	1	1	1	1	0	0	1	0	0	0	0	0	1	1	1	0	1	1	1	0	0	0	0	1	0	1	0	0	0	0	0	0	0
GCA_000395565.1	1714	blank	blank	blank	blank'	0	0	0	0	0	0	0	0	1	0	1	1	1	1	1	0	1	0	0	0	0	0	0	0	1	1	0	1	1	1	0	0	0	0	1	0	1	0	0	0	0	0	0	0
GCA_000395585.1	9	blank	blank	blank	blank'	0	0	0	0	0	0	0	0	0	0	1	1	1	1	1	0	1	0	0	0	0	0	0	0	1	1	0	1	0	1	0	0	0	0	1	0	1	0	0	0	0	0	0	0
GCA_000395605.1	50	blank	blank	blank	blank'	0	0	0	0	0	0	0	1	1	1	1	1	1	1	1	0	1	1	0	0	0	0	0	1	1	1	0	1	1	1	0	1	0	0	1	0	1	0	0	0	0	0	0	0
GCA_000395625.1	Unknown	blank	blank	blank	blank'	0	0	0	0	0	0	0	1	1	1	1	1	1	1	1	0	0	1	0	0	0	0	0	0	1	1	0	1	1	1	1	0	0	0	1	0	1	0	0	0	0	0	0	0
GCA_000395645.1	17	blank	blank	blank	blank'	0	0	0	0	0	0	0	1	1	1	1	1	0	1	1	0	1	1	0	0	0	0	0	1	1	1	0	0	1	1	0	0	0	0	1	0	1	0	0	0	0	0	0	0
GCA_000395665.1	17	blank	blank	blank	blank'	0	0	0	0	0	0	0	1	1	1	0	0	0	0	0	0	1	1	0	0	0	0	0	1	1	1	0	0	1	1	0	0	0	0	1	0	1	0	0	0	0	0	0	0
GCA_000395685.1	20	blank	blank	blank	blank'	0	0	0	0	0	0	0	1	1	1	0	0	0	1	0	0	0	1	0	0	0	0	0	1	1	1	0	0	1	1	0	0	0	0	1	0	1	0	0	0	0	0	0	0
GCA_000395705.1	784	blank	blank	blank	blank'	0	0	0	0	0	0	0	1	1	1	1	1	1	1	1	0	1	1	0	0	0	0	0	0	1	1	0	1	1	1	0	0	0	0	1	0	1	0	0	0	0	0	0	0
GCA_000395725.1	784	blank	blank	blank	blank'	0	0	0	0	0	0	0	1	1	1	1	1	1	1	1	0	1	1	0	0	0	0	0	0	1	1	0	1	1	1	0	0	0	0	1	0	1	0	0	0	0	0	0	0
GCA_000395745.1	38	blank	blank	blank	blank'	0	0	0	0	0	0	0	0	0	1	1	1	1	1	1	0	1	0	0	0	0	0	0	0	1	0	0	1	0	1	0	0	0	0	1	0	1	1	0	0	0	0	0	0
GCA_000395765.1	417	blank	blank	blank	blank'	0	0	0	0	0	0	0	1	0	0	0	0	0	1	0	0	0	0	0	0	0	0	0	0	1	1	0	1	0	1	0	0	0	0	1	0	1	0	0	0	0	0	0	0
GCA_000395785.1	22	blank	blank	blank	blank'	0	0	0	0	0	0	0	1	2	1	0	0	0	1	0	0	1	0	0	0	0	0	0	0	1	1	0	0	2	1	0	0	0	0	1	0	1	0	0	0	0	0	0	0
GCA_000395805.1	38	blank	blank	blank	blank'	0	0	0	0	0	0	0	0	0	1	1	1	1	1	1	0	1	0	0	0	0	0	0	0	1	1	0	1	0	1	0	0	0	0	1	0	1	0	0	0	0	0	0	0
GCA_000395825.1	192	blank	blank	blank	blank'	0	0	0	0	0	0	0	1	1	0	1	1	1	1	1	0	0	1	0	0	0	0	0	1	1	1	0	1	1	1	0	0	0	0	1	0	1	0	0	0	0	0	0	0
GCA_000395845.1	Unknown	blank	blank	blank	blank'	0	0	0	0	0	0	0	1	1	1	1	0	1	1	0	0	0	1	0	0	0	0	0	1	1	1	0	1	1	1	0	0	0	0	1	0	1	0	0	0	0	0	0	0
GCA_000395865.1	412	blank	blank	blank	blank'	0	0	0	0	0	0	0	1	1	1	1	1	1	1	1	0	1	1	0	0	0	0	0	2	1	1	0	1	1	1	0	0	0	0	1	0	1	0	0	0	0	0	0	0
GCA_000395885.1	17	blank	blank	blank	blank'	0	0	0	0	0	0	0	1	1	1	0	0	0	1	0	0	0	1	0	0	0	0	0	1	1	1	0	1	1	1	0	1	0	0	1	0	1	0	0	0	0	0	0	0
GCA_000395905.1	17	blank	blank	blank	blank'	0	0	0	0	0	0	0	1	1	1	1	1	1	1	1	0	1	1	0	0	0	0	0	1	1	1	0	1	1	1	0	1	0	0	1	0	1	0	0	0	0	0	0	0
GCA_000395925.1	66	blank	blank	blank	blank'	0	0	0	0	0	0	0	0	0	0	1	1	1	1	1	0	1	0	0	1	1	1	0	0	1	1	0	1	0	1	0	0	1	1	1	0	1	0	0	0	0	0	0	0
GCA_000395945.1	17	blank	blank	blank	blank'	0	0	0	0	0	0	0	1	1	1	1	1	1	1	1	0	0	1	0	0	0	0	0	1	1	1	0	1	1	1	0	0	0	0	1	0	1	0	0	0	0	0	0	0
GCA_000395965.1	245	blank	blank	blank	blank'	0	0	0	0	0	0	0	0	0	0	1	1	1	1	1	0	0	1	0	0	0	0	0	1	1	1	0	1	0	1	0	0	0	0	1	0	1	0	0	0	0	0	0	0
GCA_000396685.1	5	blank	blank	blank	blank'	0	0	0	0	0	0	0	0	1	0	0	0	0	1	0	0	1	0	0	0	0	0	0	0	1	1	0	1	1	1	0	0	0	0	1	0	1	0	0	0	0	0	0	0
GCA_000396705.1	6	blank	blank	blank	blank'	0	0	0	0	0	0	0	0	1	0	0	0	0	1	0	0	1	0	0	0	0	0	0	0	1	1	0	1	1	1	0	0	0	0	1	0	1	0	0	0	0	0	0	0
GCA_000396725.1	6	blank	blank	blank	blank'	0	0	0	0	0	0	0	0	1	0	0	0	0	1	0	0	1	0	0	0	0	0	0	0	1	1	0	1	1	1	0	0	0	0	1	0	1	0	0	0	0	0	0	0
GCA_000396745.1	185	blank	blank	blank	blank'	0	0	0	0	0	0	0	0	1	0	0	0	0	1	0	0	1	0	0	0	0	0	0	1	1	1	0	1	1	1	0	0	0	0	1	0	1	0	0	0	0	0	0	0
GCA_000396765.1	6	blank	blank	blank	blank'	0	0	0	0	0	0	0	0	1	0	0	0	0	1	0	0	1	0	0	0	0	0	0	0	1	1	0	1	1	1	0	0	0	0	1	0	1	0	0	0	0	0	0	0
GCA_000396785.1	5	blank	blank	blank	blank'	0	0	0	0	0	0	0	0	1	0	0	0	0	1	0	0	1	0	0	0	0	0	0	0	1	1	0	1	1	1	0	0	0	0	1	0	1	0	0	0	0	0	0	0
GCA_000396805.1	771	blank	blank	blank	blank'	0	0	0	0	0	0	0	1	0	0	0	0	0	0	0	0	0	0	0	0	0	0	0	0	1	1	0	0	0	1	0	0	0	0	1	0	1	0	0	0	0	0	0	0
GCA_000396825.1	26	blank	blank	blank	blank'	0	0	0	0	0	0	0	1	0	0	2	1	1	1	2	0	1	0	0	0	0	0	0	1	1	1	0	1	0	1	0	0	0	0	1	0	1	0	0	0	0	0	0	0
GCA_000396845.1	20	blank	blank	blank	blank'	0	0	0	0	0	0	0	1	1	1	0	0	0	1	0	0	1	1	0	0	0	0	0	1	1	1	0	0	1	1	0	0	0	0	1	0	1	0	0	0	0	0	0	0
GCA_000396885.1	Unknown	blank	blank	blank	blank'	0	0	0	0	0	0	0	1	1	0	0	0	0	1	0	0	0	1	0	0	0	0	0	2	1	1	0	0	1	1	0	0	0	0	1	0	1	0	0	0	0	0	0	0
GCA_000396925.1	16	blank	blank	blank	blank'	0	0	0	0	0	0	0	1	1	1	0	0	0	0	0	0	0	1	0	0	0	0	0	2	1	1	0	0	1	1	0	0	0	0	1	0	1	0	0	0	0	0	0	0
GCA_000396945.1	17	blank	blank	blank	blank'	0	0	0	0	0	0	0	1	1	1	1	1	1	1	1	0	0	1	0	0	0	0	0	2	1	1	0	1	1	1	0	0	0	0	1	0	1	0	0	0	0	0	0	0
GCA_000396965.1	17	blank	blank	blank	blank'	0	0	0	0	0	0	0	1	1	1	1	1	1	1	1	0	1	1	0	0	0	0	0	1	1	1	0	1	1	1	0	0	0	0	1	0	1	0	0	0	0	0	0	0
GCA_000397005.1	17	blank	blank	blank	blank'	0	0	0	0	0	0	0	1	1	1	1	1	1	1	1	0	0	1	0	0	0	0	0	2	1	1	0	1	1	1	0	0	0	0	1	0	1	0	0	0	0	0	0	0
GCA_000397025.1	88	blank	blank	blank	blank'	0	0	0	0	0	0	0	0	0	0	1	1	1	1	1	0	1	0	0	0	0	0	0	0	1	1	0	1	0	1	0	0	0	0	1	0	1	0	0	0	0	0	0	0
GCA_000397045.1	50	blank	blank	blank	blank'	0	0	0	0	0	0	0	1	1	1	1	1	1	1	1	0	1	1	0	0	0	0	0	0	1	1	0	1	1	1	0	0	0	0	1	0	1	0	0	0	0	0	0	0
GCA_000406365.1	2297	artisanal cheese	blank	Argentina: Tucuman	Jul-2011'	0	0	0	0	0	0	0	1	1	1	1	1	1	1	1	0	1	0	0	0	0	0	0	0	1	1	0	1	1	1	0	0	0	0	1	0	1	0	0	0	0	0	0	0
GCA_000407065.1	736	blank	blank	blank	blank'	0	0	0	0	0	0	0	1	1	1	1	1	1	1	1	0	0	1	0	0	0	0	0	1	1	1	0	1	1	1	0	1	0	0	1	0	1	0	0	0	0	0	0	0
GCA_000407085.1	736	blank	blank	blank	blank'	0	0	0	0	0	0	0	1	1	1	1	1	1	1	1	0	0	1	0	0	0	0	0	1	1	1	0	1	1	1	0	1	0	0	1	0	1	0	0	0	0	0	0	0
GCA_000407105.1	736	blank	blank	blank	blank'	0	0	0	0	0	0	0	1	1	1	1	1	1	1	1	0	0	1	0	0	0	0	0	1	1	1	0	1	1	1	0	1	0	0	1	0	1	0	0	0	0	0	0	0
GCA_000407325.1	736	blank	blank	blank	blank'	0	0	0	0	0	0	0	1	1	1	1	1	1	1	1	1	0	1	0	0	0	0	0	1	1	1	0	1	1	1	1	1	0	0	1	0	1	0	0	0	0	0	0	0
GCA_000407345.1	736	blank	blank	blank	blank'	0	0	0	0	0	0	0	1	1	1	1	1	1	1	1	1	0	1	0	0	0	0	0	1	1	1	0	1	1	1	1	1	0	0	1	0	1	0	0	0	0	0	0	0
GCA_000407385.1	860	blank	blank	blank	blank'	0	0	0	0	0	0	0	1	1	0	1	1	1	1	1	0	1	1	0	0	0	0	0	0	1	1	0	1	0	1	1	0	0	0	1	0	1	0	0	0	0	0	0	0
GCA_000407625.1	736	blank	blank	blank	blank'	0	0	0	0	0	0	0	1	1	1	1	1	1	1	1	1	0	1	0	0	0	0	0	1	1	1	0	1	1	1	1	1	0	0	1	0	1	0	0	0	0	0	0	0
GCA_000411015.1	160	blank	Homo sapiens	China	blank'	0	0	0	0	0	0	0	0	1	0	1	1	1	1	1	0	1	1	0	0	0	0	0	0	1	1	0	1	0	1	0	0	0	0	1	0	1	0	0	0	0	0	0	0
GCA_000411035.1	160	blank	Homo sapiens	China	blank'	0	0	0	0	0	0	0	0	1	0	1	1	1	1	1	0	0	0	0	0	0	0	0	0	1	1	0	1	0	1	0	0	0	0	1	0	1	0	0	0	0	0	0	0
GCA_000411655.2	673	fermented sausage	blank	Italy	2011-11'	0	0	0	0	0	0	0	1	2	1	1	1	1	1	1	0	1	1	0	0	0	0	0	0	1	1	0	1	1	1	0	0	0	0	1	0	1	0	0	0	0	0	0	0
GCA_000415265.2	127	blank	blank	blank	blank'	0	0	0	0	0	0	0	1	1	1	0	0	0	0	0	0	0	0	0	0	0	0	0	0	1	1	0	0	1	1	0	0	0	0	1	0	1	0	0	0	0	0	0	0
GCA_000415285.2	361	blank	blank	blank	blank'	0	0	0	0	0	0	0	0	0	0	1	1	1	1	1	0	0	0	0	1	1	1	0	0	1	1	0	1	0	1	0	1	1	1	0	1	1	0	0	0	0	0	0	0
GCA_000415305.1	92	blank	blank	blank	blank'	0	0	0	0	0	0	0	0	1	0	1	1	1	1	1	0	0	1	0	0	0	0	0	0	1	1	0	1	1	1	0	0	0	0	1	0	1	0	0	0	0	0	0	0
GCA_000415345.1	832	blank	blank	blank	blank'	0	0	0	0	0	0	0	1	1	1	1	1	1	1	1	0	0	1	0	0	0	0	0	0	1	1	0	1	1	1	0	0	0	0	1	0	1	0	0	0	0	0	0	0
GCA_000415365.1	32	blank	blank	blank	blank'	0	0	0	0	0	0	0	0	1	0	0	0	0	0	0	0	0	0	0	0	0	0	0	0	1	1	0	0	0	1	0	1	0	0	1	0	1	0	0	0	0	0	0	0
GCA_000444405.1	203	blank	blank	blank	blank'	0	0	0	0	0	0	0	1	0	1	1	1	1	1	1	0	0	1	0	0	0	0	1	2	1	1	1	0	1	1	1	1	0	0	1	0	1	0	0	0	0	0	0	0
GCA_000478305.1	22	blank	blank	blank	blank'	0	0	0	0	0	0	0	1	4	1	0	0	0	1	0	0	0	1	0	0	0	0	0	0	1	1	0	1	4	1	0	0	0	0	1	0	1	0	0	0	0	0	0	0
GCA_000479125.1	17	blank	blank	blank	blank'	0	0	0	0	0	0	0	1	1	1	0	0	0	0	0	0	0	1	0	0	0	0	0	2	1	1	0	0	1	1	0	1	0	0	1	0	1	0	0	0	0	0	0	0
GCA_000479145.1	Unknown	blank	blank	blank	blank'	0	0	0	0	0	0	0	1	1	1	0	0	0	1	0	0	0	1	0	0	0	0	0	0	1	1	0	0	1	1	0	1	0	0	1	0	1	0	0	0	0	0	0	0
GCA_000479165.1	281	blank	blank	blank	blank'	0	0	0	0	0	0	0	0	0	0	0	0	0	1	1	0	0	0	0	0	0	0	0	1	1	1	0	1	0	1	0	0	0	0	1	0	1	0	0	0	0	0	0	0
GCA_000499905.1	Novel	food	blank	blank	blank'	0	0	0	0	0	0	0	1	1	0	0	1	1	1	1	0	0	0	0	0	0	0	0	0	1	1	0	1	1	1	0	0	0	0	0	1	1	0	0	0	0	0	0	0
GCA_000499925.1	74	food	blank	blank	blank'	0	0	0	0	0	0	0	1	1	1	0	0	0	0	0	0	0	0	0	0	1	1	0	0	1	1	0	0	1	1	0	1	1	1	0	1	1	0	0	0	0	0	0	0
GCA_000499945.1	301	food	blank	blank	blank'	0	0	0	0	0	0	0	0	1	0	1	1	1	1	0	0	0	0	0	0	0	0	0	0	1	1	0	1	1	1	0	0	0	0	0	1	1	0	0	0	0	0	0	0
GCA_000499965.1	104	food	blank	blank	blank'	0	0	0	0	0	0	0	1	0	1	0	0	0	0	0	0	1	1	0	0	0	0	0	0	1	1	0	0	1	1	0	0	0	0	1	0	1	0	0	0	0	0	0	0
GCA_000632315.1	192	blood	Homo sapiens	Sweden: Stockholm	2007'	0	0	0	0	0	0	0	1	1	0	1	0	0	1	0	0	1	1	0	0	0	0	0	1	1	1	0	1	1	1	0	1	0	0	1	0	1	0	0	0	0	0	0	0
GCA_000632335.1	Unknown	blood	Homo sapiens	Sweden: Stockholm	2008'	0	0	0	0	0	0	0	1	1	0	1	0	0	1	0	0	1	1	0	0	0	0	0	1	1	1	0	1	1	0	0	1	0	0	1	0	1	0	0	0	0	0	0	0
GCA_000632355.1	192	blood	Homo sapiens	Sweden: Stockholm	2007'	0	0	0	0	0	0	0	1	1	0	0	0	0	1	0	0	1	1	0	0	0	0	0	1	1	1	0	0	1	1	0	1	0	0	1	0	1	0	0	0	0	0	0	0
GCA_000737555.1	812	blank	blank	blank	blank'	0	0	0	0	0	0	0	1	0	0	1	1	1	1	1	0	1	0	0	0	0	0	0	0	1	1	0	1	0	1	0	0	0	0	1	0	1	0	0	0	0	0	0	0
GCA_000767345.1	2265	blank	pig	Denmark	2011'	0	0	0	0	0	0	0	0	1	0	0	0	0	0	0	0	1	0	0	0	0	0	0	0	1	1	0	0	1	1	0	0	0	0	1	0	1	0	0	0	0	0	0	0
GCA_000767365.1	536	blank	pig	Denmark	2011'	0	0	0	0	0	0	0	1	1	0	1	1	1	1	1	0	0	1	0	0	0	0	0	0	1	1	0	1	1	1	1	0	0	0	1	0	1	0	0	0	0	0	0	0
GCA_000772505.1	Unknown	blank	Homo sapiens	USA:San Antonio, TX	17-Feb-1998'	0	0	0	0	0	0	0	1	1	1	1	1	1	1	1	0	1	1	0	0	0	0	0	2	1	1	0	1	1	1	0	0	0	0	1	0	1	0	0	0	0	0	0	0
GCA_000772525.1	17	blank	Homo sapiens	USA: Brooklyn	28-Dec-1992'	0	0	0	0	0	0	0	1	1	1	1	1	1	1	1	0	0	1	0	0	0	0	0	0	1	1	0	1	1	1	0	1	0	0	1	0	1	0	0	0	0	0	0	0
GCA_000787055.1	619	Probiotic preparation	blank	Russia: Saint-Petersburg	2010'	0	0	0	0	0	0	0	0	1	0	0	0	0	1	0	0	0	1	0	0	0	0	0	0	1	1	0	1	1	1	0	0	0	0	1	0	1	0	0	0	0	0	0	0
GCA_000787065.1	812	Probiotic preparation	blank	Russia: Saint-Petersburg	2010'	0	0	0	0	0	0	0	0	0	0	1	1	1	1	1	0	1	0	0	0	0	0	0	0	1	1	0	1	0	1	0	0	0	0	1	0	1	0	0	0	0	0	0	0
GCA_000804385.1	5	blank	pig	Denmark	2011'	0	0	0	0	0	0	0	0	1	0	1	1	1	1	1	0	1	0	0	0	0	0	0	0	1	1	0	1	1	1	1	0	0	0	1	0	1	0	0	0	0	0	0	0
GCA_000804405.1	1534	blank	pig	Denmark	2011'	0	0	0	0	0	0	0	0	1	0	1	1	1	1	1	0	1	0	0	0	0	0	0	0	1	1	0	1	1	1	0	0	0	0	1	0	1	0	0	0	0	0	0	0
GCA_000804415.1	156	blank	pig	Denmark	2011'	0	0	0	0	0	0	0	0	1	0	0	0	0	1	0	0	1	0	0	0	0	0	0	0	1	1	0	1	1	1	0	0	0	0	1	0	1	0	0	0	0	0	0	0
GCA_000934365.1	414	Urine	Homo sapiens	China: Beijing	2013'	0	0	0	0	0	0	0	1	1	1	0	0	0	1	0	0	1	1	0	0	0	0	0	2	1	1	0	1	1	1	0	1	0	0	1	0	1	0	0	0	0	0	0	0
GCA_000951815.1	572	Bile	Homo sapiens	China: Beijing	2013'	0	0	0	0	0	0	0	1	1	1	0	0	0	1	0	0	1	1	0	0	0	0	0	1	1	1	0	1	1	1	0	1	0	0	1	0	1	0	0	0	0	0	0	0
GCA_000981945.1	412	wound	Homo sapiens	USA	29-Apr-2011'	0	0	0	0	0	0	0	1	1	1	1	1	1	0	1	0	1	1	0	0	0	0	0	1	2	1	1	0	1	1	0	1	0	0	1	0	1	0	0	0	0	0	0	0
GCA_000982025.1	Unknown	wound	Homo sapiens	USA	14-Jul-2012'	0	0	0	0	0	0	0	1	1	1	1	0	1	1	1	0	1	1	0	0	0	0	0	1	1	1	0	1	1	1	0	1	0	0	1	0	1	0	0	0	0	0	0	0
GCA_001025245.1	2107	Doenjang fermented soybean paste	blank	South Korea	31-Dec-2013'	0	0	0	0	0	0	0	0	0	0	0	0	0	1	0	0	0	0	0	0	1	1	0	0	1	1	0	0	0	1	0	1	1	1	0	1	1	0	0	0	0	0	0	0
GCA_001025255.1	2282	Ganjang fermented soy sauce	blank	South Korea	31-Dec-2013'	0	0	0	0	0	0	0	1	1	1	0	0	0	1	0	0	1	0	0	0	1	1	0	0	1	1	0	0	0	1	0	1	1	1	0	1	1	0	0	0	0	0	0	0
GCA_001025265.1	2282	Doenjang, fermented soybean paste	soybean	South Korea	2013-12-31'	0	0	0	0	0	0	0	1	1	1	0	0	0	1	0	0	0	0	0	0	1	1	0	0	1	1	0	0	0	1	0	1	1	1	0	1	1	0	0	0	0	0	0	0
GCA_001025315.1	Novel	Doenjang fermented soybean paste	blank	South Korea	31-Dec-2013'	0	0	0	0	0	0	0	0	0	0	1	1	1	1	1	0	0	0	0	0	0	0	0	0	1	1	0	1	0	1	0	1	0	0	0	1	1	0	0	0	0	0	0	0
GCA_001025325.1	Novel	Meju fermented soybeans	blank	South Korea	31-Dec-2013'	0	0	0	0	0	0	0	0	1	0	0	0	0	1	0	0	0	0	0	0	0	0	0	0	1	1	0	0	1	1	0	1	0	0	0	1	1	0	0	0	0	0	0	0
GCA_001025335.1	Novel	Meju fermented soybeans	blank	South Korea	31-Dec-2013'	0	0	0	0	0	0	0	0	0	0	0	0	0	0	0	0	1	0	0	0	0	0	0	0	1	1	0	0	0	1	0	1	0	0	0	1	1	0	0	0	0	0	0	0
GCA_001025375.1	Unknown	Meju fermented soybeans	blank	South Korea	31-Dec-2013'	0	0	0	0	0	0	0	0	0	0	1	1	1	1	1	0	1	0	0	0	1	1	0	0	1	1	0	1	0	1	0	0	1	1	0	1	1	0	0	0	0	0	0	0
GCA_001025385.1	1878	Meju fermented soybeans	blank	South Korea	31-Dec-2013'	0	0	0	0	0	0	0	1	0	1	0	0	0	1	0	0	0	0	0	0	0	0	0	0	1	1	0	0	0	1	0	0	0	0	0	1	0	0	0	0	0	0	0	0
GCA_001025405.1	1878	Meju fermented soybeans	blank	South Korea	31-Dec-2013'	0	0	0	0	0	0	0	1	1	1	1	1	1	1	1	0	1	0	0	0	0	0	0	0	1	1	0	1	0	1	0	0	0	0	0	1	1	0	0	0	0	0	0	0
GCA_001025435.1	2282	Meju fermented soybeans	blank	South Korea	31-Dec-2013'	0	0	0	0	0	0	0	1	1	1	0	0	0	1	0	0	0	0	0	0	1	1	0	0	1	1	0	0	0	1	0	1	1	1	0	1	1	0	0	0	0	0	0	0
GCA_001039515.1	76	vulture feces	blank	Spain: Parque Natural Alto Tajo, Guadalajara	2010-12-09'	0	0	0	0	0	0	0	0	0	0	1	1	1	1	1	0	1	0	0	1	1	1	0	0	1	1	0	1	0	1	0	1	1	1	0	1	1	0	0	0	0	0	0	0
GCA_001053835.1	Unknown	blank	Homo sapiens	USA: WA	blank'	0	0	0	0	0	0	0	1	1	1	1	1	1	1	1	0	1	0	0	0	0	0	0	1	1	1	0	1	1	1	0	0	0	0	1	0	1	0	0	0	0	0	0	0
GCA_001277795.1	22	Dromedary milk	blank	Algeria	2013'	0	0	0	0	0	0	0	0	1	0	0	0	0	0	0	0	1	1	0	0	0	0	0	0	1	1	0	0	1	1	0	0	0	0	1	0	1	0	0	0	0	0	0	0
GCA_001280775.1	32	paleontological specimen from permafrost soil	Mammuthus primigenius	Russia: Yakutsk	05-May-2014'	0	0	0	0	0	0	0	1	1	1	1	1	1	1	1	0	1	1	0	0	0	0	0	0	1	1	0	1	1	1	0	0	0	0	1	0	1	0	0	0	0	0	0	0
GCA_001298485.1	21	blank	Homo sapiens	Germany	1992'	0	0	0	0	0	0	0	1	1	0	0	0	0	0	0	0	1	1	0	0	0	0	0	0	1	1	0	0	1	1	1	0	0	0	1	0	1	0	0	0	0	0	0	0
GCA_001412695.1	21	blank	blank	Germany: Wernigerode	2012'	0	0	0	0	0	0	0	1	1	0	1	0	1	1	1	1	1	1	0	0	0	0	0	1	1	1	0	1	1	1	1	0	0	0	1	0	1	0	0	0	0	0	0	0
GCA_001455425.1	545	cheese	blank	Argentina	2011'	0	0	0	0	0	0	0	0	0	0	1	1	1	1	1	0	1	0	0	0	1	1	0	0	1	1	0	1	0	1	0	0	1	1	1	0	1	0	0	0	0	0	0	0
GCA_001455435.1	94	cheese	blank	Argentina	2011'	0	0	0	0	0	0	0	1	1	0	1	1	1	1	1	0	1	0	0	0	1	1	0	0	1	1	0	1	0	1	0	0	1	1	0	1	1	0	0	0	0	0	0	0
GCA_001455445.1	Unknown	cheese	blank	Argentina	2011'	0	0	0	0	0	0	0	1	1	1	1	1	1	1	1	0	1	0	0	0	0	0	0	0	1	1	0	1	1	1	1	0	0	0	1	0	1	0	0	0	0	0	0	0
GCA_001471295.2	Unknown	Stool	Homo sapiens	USA: DC	20-Feb-2014'	0	0	0	0	0	0	0	1	1	1	1	2	2	2	1	0	1	1	0	0	0	0	0	1	1	1	0	1	1	1	0	1	0	0	1	0	1	0	0	0	0	0	0	0
GCA_001518735.1	203	feces	Homo sapiens	USA	2014'	0	0	0	0	0	0	0	1	1	1	1	1	1	2	1	1	1	1	0	0	0	0	0	2	1	1	0	2	1	1	1	1	0	0	1	0	1	0	0	0	0	0	0	0
GCA_001542895.1	117	feces	Homo sapiens	Sweden: Gaevle	2014'	0	0	0	0	0	0	0	1	1	1	1	1	1	1	1	0	1	1	0	0	0	0	0	2	1	1	0	1	1	1	0	0	0	0	1	0	1	0	0	0	0	0	0	0
GCA_001543555.1	25	laboratory strain	blank	USA: Rhode Island	2013'	0	0	0	0	0	0	0	0	0	0	1	0	0	1	0	0	1	0	0	0	0	0	0	1	1	1	0	3	0	1	0	1	0	0	1	0	1	0	0	0	0	0	0	0
GCA_001543635.1	25	laboratory strain	blank	USA: Rhode Island	2013'	0	0	0	0	0	0	0	0	0	0	1	0	1	2	1	0	1	0	0	0	0	0	0	1	1	1	0	2	0	1	0	1	0	0	1	0	1	0	0	0	0	0	0	0
GCA_001543745.1	25	laboratory strain	blank	USA: Rhode Island	2013'	0	0	0	0	0	0	0	0	0	0	1	0	1	2	1	0	1	0	0	0	0	0	0	1	1	1	0	2	0	1	0	1	0	0	1	0	1	0	0	0	0	0	0	0
GCA_001543825.1	16	blank	blank	blank	blank'	0	0	0	0	0	0	0	1	1	0	1	1	1	1	1	0	1	1	0	0	0	0	0	2	1	1	0	1	1	1	0	1	0	0	1	0	1	0	0	0	0	0	0	0
GCA_001543835.1	25	laboratory strain	blank	USA: Rhode Island	2013'	0	0	0	0	0	0	0	1	1	0	0	0	1	2	0	0	1	0	0	0	0	0	0	1	1	1	0	3	1	1	0	1	0	0	1	0	1	0	0	0	0	0	0	0
GCA_001544055.1	25	laboratory strain	blank	USA: Rhode Island	2013'	0	0	0	0	0	0	0	1	1	0	3	3	3	3	3	0	1	0	0	0	0	0	0	1	1	1	0	4	1	1	1	1	0	0	1	0	1	0	0	0	0	0	0	0
GCA_001544255.1	160	blank	blank	blank	blank'	0	0	0	0	0	0	0	1	1	0	0	0	0	0	0	0	1	1	0	0	0	0	0	0	1	1	0	0	0	1	1	0	0	0	1	0	1	0	0	0	0	0	0	0
GCA_001545745.1	192	feces	Homo sapiens	Sweden: Uppsala	2014'	0	0	0	0	0	0	0	1	1	0	1	1	1	1	1	0	1	1	0	0	0	0	0	1	1	1	0	1	1	1	1	1	0	0	1	0	1	0	0	0	0	0	0	0
GCA_001545855.1	Unknown	feces	Homo sapiens	Sweden: Uppsala	2014'	0	0	0	0	0	0	0	1	1	1	1	1	1	1	1	0	1	1	0	0	0	0	0	1	1	1	0	1	1	1	0	1	0	0	1	0	1	0	0	0	0	0	0	0
GCA_001545955.1	Unknown	feces	Homo sapiens	Sweden: Uppsala	2013'	0	0	0	0	0	0	0	1	1	1	1	1	1	1	1	0	1	1	0	0	0	0	0	2	1	1	0	1	1	1	0	1	0	0	1	0	1	0	0	0	0	0	0	0
GCA_001546375.1	Unknown	Vagina	Homo sapiens	blank	blank'	0	0	0	0	0	0	0	0	0	0	0	0	0	0	0	0	0	0	0	0	1	1	0	0	1	1	0	0	0	1	0	1	1	1	0	1	1	0	0	0	0	0	0	0
GCA_001546995.1	192	feces	Homo sapiens	Sweden: Eskilstuna	2013'	0	0	0	0	0	0	0	1	1	0	1	1	1	1	1	0	1	1	0	0	0	0	0	1	1	1	0	1	1	1	1	1	0	0	1	0	1	0	0	0	0	0	0	0
GCA_001547015.1	317	feces	Homo sapiens	Sweden: Uppsala	2014'	0	0	0	0	0	0	0	1	1	1	1	1	1	1	1	0	1	1	0	0	0	0	0	1	1	1	0	1	1	1	1	1	0	0	1	0	1	0	0	0	0	0	0	0
GCA_001547025.1	192	feces	Homo sapiens	Sweden: Uppsala	2014'	0	0	0	0	0	0	0	1	1	0	1	1	1	1	1	0	1	1	0	0	0	0	0	1	1	1	0	1	1	1	0	1	0	0	1	0	1	0	0	0	0	0	0	0
GCA_001547045.1	192	feces	Homo sapiens	Sweden: Uppsala	2014'	0	0	0	0	0	0	0	1	1	0	1	1	1	1	1	0	1	1	0	0	0	0	0	1	1	1	0	1	1	1	0	1	0	0	1	0	1	0	0	0	0	0	0	0
GCA_001547115.1	317	feces	Homo sapiens	Sweden: Uppsala	2014'	0	0	0	0	0	0	0	1	1	1	1	1	1	1	1	0	1	1	0	0	0	0	0	1	1	1	0	1	1	1	1	1	0	0	1	0	1	0	0	0	0	0	0	0
GCA_001547155.1	1495	feces	Homo sapiens	Sweden: Uppsala	2014'	0	0	0	0	0	0	0	1	1	0	0	0	0	1	0	0	1	1	0	0	0	0	0	2	1	1	0	1	1	1	1	1	0	0	1	0	1	0	0	0	0	0	0	0
GCA_001547175.1	721	feces	Homo sapiens	Sweden: Uppsala	2014'	0	0	0	0	0	0	0	1	1	1	0	0	0	1	0	0	1	1	0	0	0	0	0	2	1	1	0	1	1	1	0	1	0	0	1	0	1	0	0	0	0	0	0	0
GCA_001547185.1	192	feces	Homo sapiens	Sweden: Uppsala	2014'	0	0	0	0	0	0	0	1	1	0	1	1	1	1	1	0	1	1	0	0	0	0	0	1	1	1	0	1	1	1	1	1	0	0	1	0	1	0	0	0	0	0	0	0
GCA_001547255.1	192	feces	Homo sapiens	Sweden: Uppsala	2014'	0	0	0	0	0	0	0	1	1	0	1	1	1	1	1	0	1	1	0	0	0	0	0	1	1	1	0	1	1	1	0	1	0	0	1	0	1	0	0	0	0	0	0	0
GCA_001547265.1	203	feces	Homo sapiens	Sweden: Uppsala	2014'	0	0	0	0	0	0	0	1	1	1	0	0	0	1	0	0	0	1	0	0	0	0	0	2	1	1	0	1	1	1	0	1	0	0	1	0	1	0	0	0	0	0	0	0
GCA_001547315.1	192	feces	Homo sapiens	Sweden: Uppsala	2014'	0	0	0	0	0	0	0	1	1	0	1	1	1	1	1	0	1	1	0	0	0	0	0	1	1	1	0	1	1	1	1	1	0	0	1	0	1	0	0	0	0	0	0	0
GCA_001547355.1	Unknown	feces	Homo sapiens	Sweden: Uppsala	2013'	0	0	0	0	0	0	0	1	1	1	0	0	1	2	1	0	1	1	0	0	0	0	0	2	1	1	0	1	1	1	1	1	0	0	1	0	1	0	0	0	0	0	0	0
GCA_001547395.1	192	feces	Homo sapiens	Sweden: Uppsala	2014'	0	0	0	0	0	0	0	1	1	0	1	1	1	1	1	0	1	1	0	0	0	0	0	1	1	1	0	1	1	1	0	1	0	0	1	0	1	0	0	0	0	0	0	0
GCA_001547445.1	192	feces	Homo sapiens	Sweden: Uppsala	2014'	0	0	0	0	0	0	0	1	1	0	1	1	1	1	1	0	1	1	0	0	0	0	0	1	1	1	0	1	1	1	1	1	0	0	1	0	1	0	0	0	0	0	0	0
GCA_001547495.1	Unknown	feces	Homo sapiens	Sweden: Uppsala	2014'	0	0	0	0	0	0	0	1	1	1	0	0	0	0	0	0	1	1	0	0	0	0	0	0	1	1	0	0	1	1	0	0	0	0	1	0	1	0	0	0	0	0	0	0
GCA_001547505.1	Unknown	feces	Homo sapiens	Sweden: Uppsala	2014'	0	0	0	0	0	0	0	0	0	0	0	0	0	0	0	0	1	1	0	0	0	0	0	0	1	1	0	0	0	1	0	0	0	0	1	0	1	0	0	0	0	0	0	0
GCA_001562895.1	1495	feces	Homo sapiens	Sweden: Uppsala	2015'	0	0	0	0	0	0	0	1	1	1	0	0	0	1	0	0	1	1	0	0	0	0	0	2	1	1	0	1	1	1	0	0	0	0	1	0	1	0	0	0	0	0	0	0
GCA_001562975.1	Unknown	feces	Homo sapiens	Sweden: Uppsala	2015'	0	0	0	0	0	0	0	0	0	0	1	1	1	1	1	0	1	1	0	0	0	0	0	1	1	1	0	1	0	1	0	0	0	0	1	0	1	0	0	0	0	0	0	0
GCA_001563005.1	192	feces	Homo sapiens	Sweden: Uppsala	2015'	0	0	0	0	0	0	0	0	0	0	0	0	0	0	0	0	1	1	0	0	0	0	0	1	1	1	0	0	0	1	0	0	0	0	1	0	1	0	0	0	0	0	0	0
GCA_001563205.1	412	Pleura effusion	Homo sapiens	Austria: Vienna	23-Apr-2007'	0	0	0	0	0	0	0	1	1	1	1	1	1	1	1	0	1	1	0	0	0	0	0	2	1	1	0	1	1	1	1	1	0	0	1	0	1	0	0	0	0	0	0	0
GCA_001576665.1	Unknown	blank	Homo sapiens	Sweden	1968'	0	0	0	0	0	0	0	0	1	0	0	0	0	0	0	0	0	0	0	0	0	0	0	0	1	1	0	0	1	1	0	0	0	0	1	0	1	0	0	0	0	0	0	0
GCA_001582105.1	16	clinical isolate	Homo sapiens	USA: Ohio	1997'	0	0	0	0	0	0	0	1	1	0	1	1	1	1	1	1	1	1	0	0	0	0	0	2	1	1	0	1	1	1	1	1	0	0	1	0	1	0	0	0	0	0	0	0
GCA_001587115.1	904	blank	Homo sapiens	Germany	2010'	0	0	0	0	0	0	0	1	1	1	0	0	0	1	0	0	1	1	0	0	0	0	0	0	1	1	0	0	1	1	1	1	0	0	1	0	1	0	0	0	0	0	0	0
GCA_001592725.1	412	perianal swab	Homo sapiens	Brazil: Belo Horizonte	2009'	0	0	0	0	0	0	0	1	1	1	1	1	1	1	1	0	1	1	0	0	0	0	0	2	1	1	0	1	1	1	0	1	0	0	1	0	1	0	0	0	0	0	0	0
GCA_001594345.1	17	blank	blank	blank	blank'	0	0	0	0	0	0	0	1	1	1	1	1	1	1	1	1	1	1	0	0	0	0	0	2	1	1	0	0	1	1	1	1	0	0	1	0	1	0	0	0	0	0	0	0
GCA_001622975.1	437	weaned piglets from Spanish farm without previous exposure to antimicrobials	pig	Spain	blank'	0	0	0	0	0	0	0	0	1	0	1	1	1	1	1	0	1	0	0	0	0	0	0	0	1	1	0	1	1	1	0	0	0	0	1	0	1	0	0	0	0	0	0	0
GCA_001635875.1	736	blood of a hospitalized patient	blank	USA: New York, NY	28-May-2009'	0	0	0	0	0	0	0	1	1	1	2	2	2	2	2	1	0	1	0	0	0	0	0	1	1	1	0	2	1	1	1	1	0	0	1	0	1	0	0	0	0	0	0	0
GCA_001652715.1	76	stool	Homo sapiens	India: Pune	2015-03-04'	0	0	0	0	0	0	0	0	0	0	0	0	0	1	0	0	1	0	0	0	1	1	0	0	1	1	0	0	0	1	0	1	1	1	0	1	1	0	0	0	0	0	0	0
GCA_001676845.1	203	fecal	Homo sapiens	China: Zhejiang	2012'	0	0	0	0	0	0	0	1	1	1	1	1	1	1	1	0	1	1	0	0	0	0	0	2	1	1	0	1	1	1	0	1	0	0	1	0	1	0	0	0	0	0	0	0
GCA_001696275.1	172	Stool	Homo sapiens	France	2011'	0	0	0	0	0	0	0	1	1	1	0	0	0	1	0	0	1	1	0	0	0	0	0	0	1	1	0	0	1	1	0	0	0	0	1	0	1	0	0	0	0	0	0	0
GCA_001696285.1	172	feces	Homo sapiens	France	1988'	0	0	0	0	0	0	0	1	1	1	0	0	0	0	0	0	1	1	0	0	0	0	0	0	1	1	0	0	1	1	0	0	0	0	1	0	1	0	0	0	0	0	0	0
GCA_001696305.1	240	rectal swab	Homo sapiens	France: Marseille	2008'	0	0	0	0	0	0	0	1	1	1	0	0	0	1	0	0	1	0	0	0	0	0	0	0	1	1	0	0	1	1	0	0	0	0	1	0	1	0	0	0	0	0	0	0
GCA_001720945.1	Unknown	human blood	Homo sapiens	USA: New York City	05-May-2011'	0	0	0	0	0	0	0	1	1	1	1	1	1	2	1	0	1	1	0	0	0	0	0	1	1	1	0	2	1	1	1	1	0	0	1	0	1	0	0	0	0	0	0	0
GCA_001720965.1	656	human blood	Homo sapiens	USA: New York City	05-May-2011'	0	0	0	0	0	0	0	1	1	1	1	1	1	1	1	1	1	1	0	0	0	0	0	2	1	1	0	1	1	1	1	1	0	0	1	0	1	0	0	0	0	0	0	0
GCA_001720985.1	736	human blood	Homo sapiens	USA: New York City	23-May-2011'	0	0	0	0	0	0	0	1	1	1	1	1	1	1	1	1	0	1	0	0	0	0	0	1	1	1	0	1	1	1	1	1	0	0	1	0	1	0	0	0	0	0	0	0
GCA_001721005.1	412	human blood	Homo sapiens	USA: New York City	23-May-2011'	0	0	0	0	0	0	0	1	1	1	1	1	1	1	1	1	1	1	0	0	0	0	0	2	1	1	0	1	1	1	1	1	0	0	1	0	1	0	0	0	0	0	0	0
GCA_001721025.1	736	human blood	Homo sapiens	USA: New York City	23-May-2011'	0	0	0	0	0	0	0	1	1	1	1	1	1	1	1	1	0	1	0	0	0	0	0	1	1	1	0	1	1	1	1	1	0	0	1	0	1	0	0	0	0	0	0	0
GCA_001721065.1	736	human blood	Homo sapiens	USA: New York City	24-May-2011'	0	0	0	0	0	0	0	1	1	1	1	1	1	1	1	1	0	1	0	0	0	0	0	1	1	1	0	1	1	1	1	1	0	0	1	0	1	0	0	0	0	0	0	0
GCA_001721085.1	17	human blood	Homo sapiens	USA: New York City	19-May-2011'	0	0	0	0	0	0	0	1	1	1	2	2	2	3	2	0	1	1	0	0	0	0	0	1	1	1	0	3	1	1	1	1	0	0	1	0	1	0	0	0	0	0	0	0
GCA_001721105.1	736	human blood	Homo sapiens	USA: New York City	19-May-2011'	0	0	0	0	0	0	0	1	1	1	1	1	1	1	1	1	0	1	0	0	0	0	0	1	1	1	0	1	1	1	1	1	0	0	1	0	1	0	0	0	0	0	0	0
GCA_001721905.1	Unknown	blood	Homo sapiens	USA: New York City	24-May-2011'	0	0	0	0	0	0	0	1	1	1	1	2	2	1	2	0	1	1	0	0	0	0	0	1	1	1	0	2	1	1	0	1	0	0	1	0	1	0	0	0	0	0	0	0
GCA_001750885.1	16	organic material	Homo sapiens	Netherlands: Utrecht Hospital	01-Jan-2000'	0	0	0	0	0	0	0	1	1	0	1	1	1	2	1	1	1	1	0	0	0	0	0	2	1	1	0	2	1	1	1	1	0	0	1	0	1	0	0	0	0	0	0	0
GCA_001858385.1	515	blank	blank	Portugal: Porto	2007'	0	0	0	0	0	0	0	1	1	0	0	0	0	1	0	0	1	1	0	0	0	0	0	0	1	1	0	1	0	1	0	1	0	0	1	0	1	0	0	0	0	0	0	0
GCA_001858405.1	515	blank	blank	USA	blank'	0	0	0	0	0	0	0	0	1	0	0	0	0	0	0	0	1	1	0	0	0	0	0	0	1	1	0	0	1	1	0	0	0	0	1	0	1	0	0	0	0	0	0	0
GCA_001886635.1	117	Blood	Homo sapiens	Spain: Madrid	2010-01-11'	0	0	0	0	0	0	0	1	1	1	1	1	1	1	1	0	1	1	0	0	0	0	0	2	1	1	0	1	1	1	0	1	0	0	1	0	1	0	0	0	0	0	0	0
GCA_001895905.1	203	Blood	Homo sapiens	USA	2013'	0	0	0	0	0	0	0	1	1	1	2	2	2	2	2	1	1	1	0	0	0	0	0	2	1	1	0	2	1	1	1	1	0	0	1	0	1	0	0	0	0	0	0	0
GCA_001896235.1	192	blood	Homo sapiens	Russia: Saint-Petersburg	27-Jan-2009'	0	0	0	0	0	0	0	1	1	1	2	2	1	0	2	0	1	1	0	0	0	0	0	1	1	1	0	1	1	1	0	1	0	0	1	0	1	0	0	0	0	0	0	0
GCA_001953235.1	736	blood	Homo sapiens	USA: New York City	05-May-2011'	0	0	0	0	0	0	0	1	1	1	1	1	1	1	1	1	0	1	0	0	0	0	0	1	1	1	0	1	1	1	1	1	0	0	1	0	1	0	0	0	0	0	0	0
GCA_001953255.1	736	blood	Homo sapiens	USA: New York City	19-May-2011'	0	0	0	0	0	0	0	1	1	1	1	1	1	1	1	1	0	1	0	0	0	0	0	1	1	1	0	1	1	1	1	1	0	0	1	0	1	0	0	0	0	0	0	0
GCA_001953435.1	117	blood	Homo sapiens	Spain: Madrid	31-Jan-2010'	0	0	0	0	0	0	0	1	1	1	1	1	1	1	1	0	1	1	0	0	0	0	0	2	0	1	0	1	1	1	0	1	0	0	1	0	1	0	0	0	0	0	0	0
GCA_001953445.1	117	blood	Homo sapiens	Spain: Madrid	22-Feb-2011'	0	0	0	0	0	0	0	1	1	1	1	1	1	1	1	0	1	1	0	0	0	0	0	1	1	1	0	1	1	1	0	1	0	0	1	0	1	0	0	0	0	0	0	0
GCA_001953715.1	736	blood	Homo sapiens	USA: New York City	24-May-2011'	0	0	0	0	0	0	0	1	1	1	0	0	0	0	0	1	0	1	0	0	0	0	0	1	1	1	0	0	1	1	1	1	0	0	1	0	1	0	0	0	0	0	0	0
GCA_001969545.1	203	blood	Homo sapiens	Malaysia	Mar-2011'	0	0	0	0	0	0	0	1	1	1	0	0	0	0	0	0	1	1	0	0	0	0	0	2	1	1	0	0	1	1	0	1	0	0	1	0	1	0	0	0	0	0	0	0
GCA_001969615.1	Unknown	patient's blood	Homo sapiens	Malaysia	Jan-2011'	0	0	0	0	0	0	0	1	1	1	1	1	1	1	1	0	1	1	0	0	0	0	0	1	1	1	0	1	1	1	0	1	0	0	1	0	1	0	0	0	0	0	0	0
GCA_001969625.1	Unknown	cerebrospinal fluid	Homo sapiens	Malaysia	Mar-2011'	0	0	0	0	0	0	0	1	1	1	1	1	1	1	1	0	1	1	0	0	1	1	0	1	1	1	0	1	1	1	0	1	1	1	1	0	1	0	0	0	0	0	0	0
GCA_001990565.1	822	feces	Homo sapiens	Chile	2015'	0	0	0	0	0	0	0	0	0	0	0	0	0	0	0	0	1	0	0	1	1	1	0	0	1	1	0	0	0	1	1	0	1	1	1	0	1	0	0	0	0	0	0	0
GCA_001990575.1	Unknown	feces	Homo sapiens	Chile	2015'	0	0	0	0	0	0	0	1	1	1	1	1	1	1	1	0	1	1	0	0	0	0	0	0	1	1	0	1	1	1	1	1	0	0	1	0	1	0	0	0	0	0	0	0
GCA_001990605.1	2445	feces	Homo sapiens	Chile	2015'	0	0	0	0	0	0	0	1	1	1	0	0	0	1	0	0	1	1	0	0	0	0	0	1	1	1	0	1	1	1	1	1	0	0	1	0	1	0	0	0	0	0	0	0
GCA_002005935.1	412	feces	Homo sapiens	Brazil: Hospital das Clinicas, Sao Paulo	2009'	0	0	0	0	0	0	0	1	1	0	0	0	0	0	0	0	1	1	0	0	0	0	0	0	0	1	0	0	1	1	0	0	0	0	1	0	0	0	0	0	0	0	0	0
GCA_002005975.1	Unknown	feces	Homo sapiens	Brazil: Hospital das Clinicas, Sao Paulo	2008'	0	0	0	0	0	0	0	1	1	0	0	0	0	0	0	0	1	1	0	0	0	0	0	1	1	1	0	0	0	1	0	0	0	0	1	0	0	0	0	0	0	0	0	0
GCA_002005995.1	896	rectal swab	Homo sapiens	Brazil: Hospital das Clinicas, Sao Paulo	2013'	0	0	0	0	0	0	0	1	1	1	0	0	0	0	0	0	1	1	0	0	0	0	0	2	1	1	0	0	0	1	0	1	0	0	1	0	1	0	0	0	0	0	0	0
GCA_002006005.1	478	rectal swab	Homo sapiens	Brazil: Hospital das Clinicas, Sao Paulo	2013'	0	0	0	0	0	0	0	1	1	1	0	0	0	0	0	0	1	1	0	0	0	0	0	0	1	1	0	0	1	1	1	1	0	0	1	0	1	0	0	0	0	0	0	0
GCA_002006055.1	Unknown	feces	Homo sapiens	Brazil: Hospital das Clinicas, Sao Paulo	2008'	0	0	0	0	0	0	0	1	0	1	0	0	0	0	0	0	1	1	0	0	0	0	0	1	1	1	0	0	1	1	0	0	0	0	1	0	0	0	0	0	0	0	0	0
GCA_002006745.1	1046	handmade Mexican Cotija cheese	blank	Mexico: Jalisco	2008'	0	0	0	0	0	0	0	1	1	0	1	1	1	1	1	0	1	0	0	0	0	0	0	0	1	1	0	1	1	1	0	0	0	0	1	0	1	0	0	0	0	0	0	0
GCA_002007625.1	Unknown	Rectal swab	Homo sapiens	South Korea	2014-04'	0	0	0	0	0	0	0	1	1	1	0	0	0	0	0	1	1	1	0	0	0	0	0	2	1	1	0	0	1	1	0	1	0	0	1	0	1	0	0	0	0	0	0	0
GCA_002009635.1	78	Infected wound	Homo sapiens	Russia: Saint-Petersburg	20-Mar-2011'	0	0	0	0	0	0	0	1	1	1	1	1	1	1	1	0	1	1	0	0	0	0	0	1	1	1	0	1	1	1	0	1	0	0	1	0	1	0	0	0	0	0	0	0
GCA_002024245.1	Unknown	rectal swab	Homo sapiens	South Korea	2014-08'	0	0	0	0	0	0	0	1	1	0	2	1	2	0	2	1	1	1	0	0	0	0	0	2	1	1	0	2	1	1	1	1	0	0	1	0	1	0	0	0	0	0	0	0
GCA_002025045.1	Unknown	rectal swab	Homo sapiens	South Korea	2015-02-24'	0	0	0	0	0	0	0	1	1	1	0	0	0	0	0	1	1	1	0	0	0	0	0	2	1	1	0	0	1	1	1	1	0	0	1	0	1	0	0	0	0	0	0	0
GCA_002025065.1	Unknown	rectal swab	Homo sapiens	South Korea	2014-06-24'	0	0	0	0	0	0	0	1	1	1	0	0	0	0	0	1	1	1	0	0	0	0	0	2	1	1	0	0	1	1	0	1	0	0	1	0	1	0	0	0	0	0	0	0
GCA_002077585.1	214	feces	Bos taurus	Canada: Lethbridge	29-Nov-2004'	0	0	0	0	0	0	0	0	1	0	1	1	1	1	1	0	1	0	0	0	0	0	0	0	1	1	0	1	1	1	0	1	0	0	1	0	1	0	0	0	0	0	0	0
GCA_002077625.1	2363	feces	Bos taurus	Canada: Lethbridge	29-Nov-2004'	0	0	0	0	0	0	0	0	0	0	1	1	1	1	1	0	1	0	0	0	0	0	0	0	1	1	0	1	0	1	0	0	0	0	1	0	1	0	0	0	0	0	0	0
GCA_002077915.1	Unknown	feces	Bos taurus	Canada: Lethbridge	13-Dec-2004'	0	0	0	0	0	0	0	1	1	1	1	1	1	1	1	0	1	0	0	0	0	0	0	0	1	1	0	1	1	1	1	0	0	0	1	0	1	0	0	0	0	0	0	0
GCA_002119055.1	Unknown	blood; anaerobic bottle	Homo sapiens	USA: Pennsylvania	16-Nov-2015'	0	0	0	0	0	0	0	1	1	1	1	1	1	1	1	0	1	1	0	0	0	0	0	1	1	1	0	1	1	1	0	1	0	0	1	0	1	0	0	0	0	0	0	0
GCA_002119065.1	750	blood; aerobic bottle	Homo sapiens	USA: Pennsylvania	16-Nov-2015'	0	0	0	0	0	0	0	1	1	1	1	1	1	1	1	0	1	1	0	0	0	0	0	1	1	1	0	1	1	1	0	1	0	0	1	0	1	0	0	0	0	0	0	0
GCA_002140215.1	22	feces	Bird	Germany	2015'	0	0	0	0	0	0	0	1	1	0	0	0	0	1	0	0	0	0	0	0	0	0	0	0	1	1	0	1	1	1	0	0	0	0	1	0	1	0	0	0	0	0	0	0
GCA_002140255.1	54	feces	Reptile	Brazil	blank'	0	0	0	0	0	0	0	1	1	1	1	1	1	1	1	0	1	0	0	0	0	0	0	0	1	1	0	0	1	1	0	0	0	0	1	0	1	0	0	0	0	0	0	0
GCA_002140295.1	2301	blank	Mollusc	USA: Massachusetts	2013'	0	0	0	0	0	0	0	1	1	1	1	1	1	1	1	0	1	1	0	0	0	0	0	0	1	1	0	1	1	1	0	0	0	0	1	0	1	0	0	0	0	0	0	0
GCA_002140315.1	2301	feces	oyster	USA: MA, Cape Cod	blank'	0	0	0	0	0	0	0	1	1	1	1	1	1	1	1	0	0	1	0	0	0	0	0	0	1	1	0	1	1	1	0	0	0	0	1	0	1	0	0	0	0	0	0	0
GCA_002140375.1	54	feces	Chelonia mydas	Brazil	blank'	0	0	0	0	0	0	0	1	1	1	1	1	1	1	1	0	1	0	0	0	0	0	0	0	1	1	0	0	1	1	0	0	0	0	1	0	1	0	0	0	0	0	0	0
GCA_002140385.1	717	feces	Turkey	USA: South Carolina	blank'	0	0	0	0	0	0	0	1	1	1	1	1	1	1	1	0	0	1	0	0	0	0	0	0	1	1	0	1	1	1	0	0	0	0	0	1	1	0	0	0	0	0	0	0
GCA_002140415.1	688	feces	Reptile	Brazil	blank'	0	0	0	0	0	0	0	0	1	0	0	0	0	0	0	0	0	0	0	0	0	0	0	0	1	1	0	0	1	1	0	1	0	0	0	1	1	0	0	0	0	0	0	0
GCA_002140435.1	2198	feces	Carrion crow	Germany	blank'	0	0	0	0	0	0	0	1	1	0	0	0	0	0	0	0	0	1	0	0	0	0	0	0	1	1	0	0	0	1	0	0	0	0	1	0	1	0	0	0	0	0	0	0
GCA_002140455.1	32	feces	Gallus gallus	Germany: Brandenberg	blank'	0	0	0	0	0	0	0	1	1	1	0	0	0	1	0	0	0	1	0	0	0	0	0	0	1	1	0	1	1	1	0	0	0	0	1	0	1	0	0	0	0	0	0	0
GCA_002140475.1	32	feces	Bird	Germany	2015'	0	0	0	0	0	0	0	1	1	1	0	0	0	1	0	0	0	1	0	0	0	0	0	0	1	1	0	1	1	1	0	0	0	0	1	0	1	0	0	0	0	0	0	0
GCA_002140515.1	32	feces	Haliaeetus	Germany: Berlin	blank'	0	0	0	0	0	0	0	1	1	1	0	0	0	0	0	0	0	1	0	0	0	0	0	0	1	1	0	0	1	1	0	0	0	0	1	0	1	0	0	0	0	0	0	0
GCA_002140535.1	Novel	feces	blank	blank	blank'	0	0	0	0	0	0	0	1	1	1	1	1	1	1	1	0	0	0	0	0	0	0	0	0	1	1	0	1	1	1	0	0	0	0	1	0	1	0	0	0	0	0	0	0
GCA_002140555.1	195	feces	Buzzard	Germany	blank'	0	0	0	0	0	0	0	1	1	1	1	1	1	1	1	0	1	0	0	0	0	0	0	0	1	1	0	1	1	1	0	0	0	0	1	0	1	0	0	0	0	0	0	0
GCA_002140595.1	Unknown	feces	Bird	Germany: Berlin	blank'	0	0	0	0	0	0	0	1	1	1	0	0	0	1	0	0	1	0	0	0	0	0	0	0	1	1	0	1	1	1	1	1	0	0	1	0	1	0	0	0	0	0	0	0
GCA_002140735.1	27	feces	blank	USA: Montana	blank'	0	0	0	0	0	0	0	1	1	0	0	0	0	0	0	0	1	0	0	0	0	0	0	0	1	1	0	0	1	1	0	0	0	0	1	0	1	0	0	0	0	0	0	0
GCA_002140805.1	Unknown	feces	marmot	Afghanistan	2015'	0	0	0	0	0	0	0	1	1	1	0	0	0	0	0	0	1	1	0	0	0	0	0	0	1	1	0	0	1	1	0	0	0	0	1	0	1	0	0	0	0	0	0	0
GCA_002140865.1	Unknown	feces	marmot	Afghanistan	2015'	0	0	0	0	0	0	0	1	1	1	0	0	0	0	0	0	0	0	0	0	0	0	0	0	1	1	0	0	1	1	0	0	0	0	1	0	1	0	0	0	0	0	0	0
GCA_002140895.1	Unknown	feces	Iguana	Netherlands: Utrecht	blank'	0	0	0	0	0	0	0	1	1	1	1	1	1	1	1	0	1	1	0	0	0	0	0	0	1	1	0	1	1	1	0	0	0	0	0	1	1	0	0	0	0	0	0	0
GCA_002140955.1	22	feces	Bird	Germany	2015'	0	0	0	0	0	0	0	1	1	0	1	1	1	1	1	0	0	1	0	0	0	0	0	0	1	1	0	1	1	1	0	0	0	0	1	0	1	0	0	0	0	0	0	0
GCA_002141005.1	372	feces	Spheniscus magellanicus	Brazil	blank'	0	0	0	0	0	0	0	1	0	1	0	0	0	0	0	0	1	0	0	0	0	0	0	0	1	1	0	0	1	1	0	0	0	0	1	0	1	0	0	0	0	0	0	0
GCA_002141035.1	372	feces	Spheniscus magellanicus	Brazil	blank'	0	0	0	0	0	0	0	1	0	1	0	0	0	0	0	0	0	0	0	0	0	0	0	0	1	1	0	0	1	1	0	0	0	0	1	0	1	0	0	0	0	0	0	0
GCA_002141075.1	27	feces	Bird	Germany	2015'	0	0	0	0	0	0	0	1	1	0	0	0	0	1	0	0	1	0	0	0	0	0	0	0	1	1	0	1	1	1	0	0	0	0	1	0	1	0	0	0	0	0	0	0
GCA_002141115.1	688	feces	Chelonia mydas	Brazil	blank'	0	0	0	0	0	0	0	0	1	0	0	0	0	0	0	0	0	0	0	0	0	0	0	0	1	1	0	0	1	1	0	1	0	0	0	1	1	0	0	0	0	0	0	0
GCA_002141125.1	717	blank	blank	USA: Massachusetts	2014'	0	0	0	0	0	0	0	1	1	1	1	1	1	1	1	0	0	0	0	0	0	0	0	0	1	1	0	1	1	1	0	0	0	0	0	1	1	0	0	0	0	0	0	0
GCA_002141135.1	32	feces	Haliaeetus	Germany: Berlin	blank'	0	0	0	0	0	0	0	1	1	1	0	0	0	0	0	0	0	1	0	0	0	0	0	0	1	1	0	0	1	1	0	0	0	0	1	0	1	0	0	0	0	0	0	0
GCA_002141175.1	Unknown	feces	Sparrow	Germany: Berlin	blank'	0	0	0	0	0	0	0	1	1	1	2	1	1	1	1	0	1	0	0	0	0	0	0	0	1	1	0	2	1	1	0	0	0	0	1	0	1	0	0	0	0	0	0	0
GCA_002141195.1	Unknown	feces	Bird	Germany	2015'	0	0	0	0	0	0	0	1	1	1	0	0	0	1	0	0	1	1	0	0	0	0	0	0	1	1	0	1	1	1	1	1	0	0	1	0	1	0	0	0	0	0	0	0
GCA_002141255.1	361	feces	Bird	Germany	2015'	0	0	0	0	0	0	0	0	1	0	1	1	1	1	1	0	0	0	0	0	0	0	0	0	1	1	0	1	1	1	0	0	0	0	0	1	1	0	0	0	0	0	0	0
GCA_002141335.1	Unknown	feces	blank	USA: Montana	blank'	0	0	0	0	0	0	0	1	1	1	0	0	0	0	0	0	1	0	0	0	0	0	0	0	1	1	0	0	1	1	0	0	0	0	1	0	1	0	0	0	0	0	0	0
GCA_002141355.1	800	feces	blank	USA: Montana	blank'	0	0	0	0	0	0	0	1	1	1	1	1	1	1	1	0	0	0	0	0	0	0	0	0	1	1	0	1	1	1	0	1	0	0	0	1	1	0	0	0	0	0	0	0
GCA_002141435.1	311	feces	Spheniscus magellanicus	Brazil	blank'	0	0	0	0	0	0	0	1	1	1	0	0	0	0	0	0	1	0	0	0	0	0	0	0	1	1	0	0	1	1	0	0	0	0	1	0	1	0	0	0	0	0	0	0
GCA_002174355.1	Unknown	feces	horse	USA: Montana	blank'	0	0	0	0	0	0	0	1	1	1	1	1	1	1	1	0	1	0	0	0	0	0	0	0	1	1	0	1	1	1	0	0	0	0	1	0	1	0	0	0	0	0	0	0
GCA_002174435.1	Unknown	feces	Bird	Germany	2015'	0	0	0	0	0	0	0	1	1	1	1	1	1	1	1	0	1	1	0	0	0	0	0	0	1	1	0	1	1	1	1	0	0	0	1	0	1	0	0	0	0	0	0	0
GCA_002174445.1	361	feces	Bird	Germany	2015'	0	0	0	0	0	0	0	0	1	0	1	1	1	1	1	0	0	0	0	0	0	0	0	0	1	1	0	1	1	1	0	0	0	0	0	1	1	0	0	0	0	0	0	0
GCA_002206235.2	17	Stool	Homo sapiens	USA: DC	05-Feb-2015'	0	0	0	0	0	0	0	1	1	1	2	2	3	2	3	0	1	1	0	0	0	0	0	2	1	1	0	1	1	1	0	1	0	0	1	0	1	0	0	0	0	0	0	0
GCA_002216245.1	2472	feces	Bird	Germany	2015'	0	0	0	0	0	0	0	0	0	0	0	0	0	1	0	0	0	0	0	0	0	0	0	0	1	1	0	1	0	1	0	0	0	0	1	0	1	0	0	0	0	0	0	0
GCA_002263115.1	203	blood	Homo sapiens	Norway	2008'	0	0	0	0	0	0	0	1	1	1	1	1	1	2	1	1	1	1	0	0	0	0	0	2	1	1	0	2	1	1	1	1	0	0	1	0	1	0	0	0	0	0	0	0
GCA_002263125.1	172	blank	Homo sapiens	France	2015'	0	0	0	0	0	0	0	1	1	1	1	1	1	1	1	0	1	1	0	0	0	0	0	0	1	1	0	1	1	1	0	0	0	0	1	0	1	0	0	0	0	0	0	0
GCA_002263175.1	17	blank	Homo sapiens	Germany	blank'	0	0	0	0	0	0	0	1	1	1	1	1	1	1	1	0	1	1	0	0	0	0	0	1	1	1	0	1	1	1	1	1	0	0	1	0	1	0	0	0	0	0	0	0
GCA_002263195.1	Unknown	feces	Homo sapiens	Norway	2012'	0	0	0	0	0	1	0	1	1	1	1	1	1	1	1	0	1	1	0	0	1	1	0	0	1	1	0	1	1	1	0	1	1	1	1	0	1	0	0	0	0	0	0	0
GCA_002263205.1	172	blank	Homo sapiens	France	2015'	0	0	0	0	0	0	0	1	1	1	1	1	1	1	1	0	1	1	0	0	0	0	0	0	1	1	0	1	1	1	0	0	0	0	1	0	1	0	0	0	0	0	0	0
GCA_002334625.1	192	blood	Homo sapiens	Norway	2008'	0	0	0	0	0	0	0	1	1	1	2	2	2	2	2	1	1	1	0	0	0	0	0	1	1	1	0	2	1	1	1	1	0	0	1	0	1	0	0	0	0	0	0	0
GCA_002360185.1	2477	dairy cattle fecal	blank	USA	2004'	0	0	0	0	0	0	0	0	1	0	1	1	1	1	1	0	1	1	0	0	0	0	0	1	1	1	0	1	1	1	0	0	0	0	0	1	1	0	0	0	0	0	0	0
GCA_002360225.1	54	chicken carcass rinse	blank	USA	2003'	0	0	0	0	0	0	0	1	1	1	1	1	1	2	1	0	1	0	0	0	0	0	0	0	1	1	0	2	1	1	0	0	0	0	1	0	1	0	0	0	0	0	0	0
GCA_002360255.1	54	chicken carcass rinse	blank	USA	2003'	0	0	0	0	0	0	0	1	1	1	1	1	1	1	2	0	1	0	0	0	0	0	0	0	1	1	0	2	1	1	0	0	0	0	1	0	1	0	0	0	0	0	0	0
GCA_002360265.1	82	playground slide	blank	USA	2001'	0	0	0	0	0	0	0	1	0	0	0	0	0	0	0	0	1	0	0	0	0	0	0	0	1	1	0	0	0	1	0	0	0	0	1	0	1	0	0	0	0	0	0	0
GCA_002387065.1	946	wood	blank	USA:New York City	blank'	0	0	0	0	0	0	0	1	0	0	1	1	1	1	1	0	0	0	0	0	0	0	0	0	1	1	0	1	0	1	0	0	0	0	0	1	1	0	0	0	0	0	0	0
GCA_002442275.1	192	rectal swab	Homo sapiens	Netherlands	2012'	0	0	0	0	0	0	0	1	1	0	1	1	1	1	1	0	0	1	0	0	0	0	0	1	1	1	0	1	1	1	0	1	0	0	1	0	1	0	0	0	0	0	0	0
GCA_002442315.1	192	rectal swab	Homo sapiens	Germany	2012'	0	0	0	0	0	0	0	1	1	0	0	0	0	0	0	0	0	1	0	0	0	0	0	1	1	1	0	0	1	1	0	1	0	0	1	0	1	0	0	0	0	0	0	0
GCA_002442445.1	6	feces	Homo sapiens	Netherlands	2012'	0	0	0	0	0	0	0	0	1	0	1	1	1	1	1	0	1	0	0	0	0	0	0	0	1	1	0	1	1	1	0	0	0	0	1	0	1	0	0	0	0	0	0	0
GCA_002442955.1	16	feces	Homo sapiens	Netherlands: University Medical Centre Utrecht, Utrecht	09-Jul-2002'	0	0	0	0	0	0	0	1	1	0	1	1	1	1	1	1	1	1	0	0	0	0	0	2	1	1	0	1	1	1	1	0	0	0	1	0	1	0	0	0	0	0	0	0
GCA_002554355.1	Unknown	Tonsil crypt	wildlife	blank	blank'	0	0	0	0	0	0	0	1	1	1	0	0	0	0	0	0	1	0	0	0	0	0	0	0	1	1	0	1	1	1	1	0	0	0	1	0	1	0	0	0	0	0	0	0
GCA_002557625.1	2304	Skin swab	Homo sapiens	USA: DC	02-Apr-2015'	0	0	0	0	0	0	0	0	0	0	1	1	1	1	1	0	1	0	0	0	0	0	0	0	1	1	0	1	0	1	0	0	0	0	1	0	1	0	0	0	0	0	0	0
GCA_002562805.1	78	blood	Homo sapiens	Russia: St.Petersburg	Dec-2012'	0	0	0	0	0	0	0	1	1	1	1	1	1	0	1	0	1	1	0	0	0	0	0	1	1	1	0	0	1	1	1	1	0	0	1	0	1	0	0	0	0	0	0	0
GCA_002591965.2	Novel	Korean fermented soybean paste (cheonggukjang)	blank	South Korea	2015-01-19'	0	0	0	0	0	0	0	0	0	0	0	0	0	1	0	0	1	0	0	0	1	1	0	0	1	1	0	0	0	1	0	1	1	1	0	1	1	0	0	0	0	0	0	0
GCA_002630975.1	78	feces	Homo sapiens	Russia: St.Petersburg	Nov-2012'	0	0	0	0	0	0	0	1	1	1	1	1	1	1	1	0	1	1	0	0	0	0	0	1	1	1	0	1	1	1	1	1	0	0	1	0	1	0	0	0	0	0	0	0
GCA_002631225.1	Novel	feces from HP_003	Homo sapiens	Russia: Kazan	Nov-2016'	0	0	0	0	0	0	0	0	0	0	1	1	1	1	1	0	1	0	0	0	1	1	0	1	1	1	0	1	0	1	0	1	1	1	0	1	1	0	0	0	0	0	0	0
GCA_002631245.1	672	feces from HP_010	Homo sapiens	Russia: Kazan	Nov-2016'	0	0	0	0	0	0	0	0	1	0	1	1	1	1	1	0	1	1	0	0	0	0	0	0	1	1	0	1	1	1	1	0	0	0	1	0	1	0	0	0	0	0	0	0
GCA_002631285.1	1311	feces from HP_010	Homo sapiens	Russia: Kazan	Nov-2016'	0	0	0	0	0	0	0	0	0	0	1	1	1	1	1	0	0	0	0	0	1	1	0	0	1	1	0	1	0	1	0	0	1	1	1	0	1	0	0	0	0	0	0	0
GCA_002631295.1	2097	feces from HP_003	Homo sapiens	Russia: Kazan	Nov-2016'	0	0	0	0	0	0	0	1	0	0	1	1	1	1	1	0	1	0	0	0	0	0	0	0	1	1	0	1	0	1	0	0	0	0	1	0	1	0	0	0	0	0	0	0
GCA_002631325.1	1332	feces from HP_010	Homo sapiens	Russia: Kazan	Nov-2016'	0	0	0	0	0	0	0	0	0	0	1	1	1	1	1	0	1	0	0	0	1	1	0	0	1	1	0	1	0	1	0	0	1	1	1	0	1	0	0	0	0	0	0	0
GCA_002631335.1	672	feces from HP_003	Homo sapiens	Russia: Kazan	Nov-2016'	0	0	0	0	0	0	0	0	1	0	1	1	1	1	1	0	0	1	0	0	0	0	0	0	1	1	0	1	1	1	1	0	0	0	1	0	1	0	0	0	0	0	0	0
GCA_002761255.1	736	Peritoneal fluid	Homo sapiens	USA: NY	09-May-2013'	0	0	0	0	0	0	0	1	1	1	1	1	1	1	1	1	0	1	0	0	0	0	0	1	1	1	0	1	1	1	1	1	0	0	1	0	1	0	0	0	0	0	0	0
GCA_002761275.1	736	Peritoneal fluid	Homo sapiens	USA: NY	28-May-2013'	0	0	0	0	0	0	0	1	1	1	1	1	1	1	1	1	0	1	0	0	0	0	0	1	1	1	0	1	1	1	1	1	0	0	1	0	1	0	0	0	0	0	0	0
GCA_002761555.1	121	stool	Homo sapiens	France: Montbrison	2016-11-12'	0	0	0	0	0	0	0	0	1	0	0	0	0	0	0	0	1	0	0	0	0	0	0	0	1	1	0	0	1	1	1	0	0	0	1	0	1	0	0	0	0	0	0	0
GCA_002777275.1	736	Wound	Homo sapiens	USA: NY	14-Apr-2013'	0	0	0	0	0	0	0	1	1	1	1	1	1	1	1	1	0	1	0	0	0	0	0	1	1	1	0	1	1	1	1	1	0	0	1	0	1	0	0	0	0	0	0	0
GCA_002803675.1	2281	feces	blank	USA	2016'	0	0	0	0	0	0	0	1	0	0	1	1	1	1	1	0	1	0	0	0	0	0	0	0	1	1	0	1	0	1	0	0	0	0	1	0	1	0	0	0	0	0	0	0
GCA_002831505.1	30	Zhenping ShaanXi	Moschus berezovskii	China: Chendu, Sichuan	2017-03-08'	0	0	0	0	0	0	0	0	1	0	0	0	0	0	0	0	1	0	0	0	0	0	0	0	1	1	0	0	1	1	0	0	0	0	1	0	1	0	0	0	0	0	0	0
GCA_002848385.1	78	fodder	blank	China	2016-12'	0	0	0	0	0	0	0	1	1	1	0	0	0	1	0	1	1	1	0	0	0	0	0	1	1	1	0	1	1	1	0	1	0	0	1	0	1	0	0	0	0	0	0	0
GCA_002848625.1	736	blood	Homo sapiens	USA: New York, NY	2015'	0	0	0	0	0	0	0	1	1	1	1	1	1	1	1	1	0	1	0	0	0	0	0	1	1	1	0	1	1	1	1	1	0	0	1	0	1	0	0	0	0	0	0	0
GCA_002848645.1	736	blood	Homo sapiens	USA: New York, NY	2015'	0	0	0	0	0	0	0	1	1	1	1	1	1	1	1	1	0	1	0	0	0	0	0	1	1	1	0	1	1	1	1	1	0	0	1	0	1	0	0	0	0	0	0	0
GCA_002848665.1	736	blood	Homo sapiens	USA: New York, NY	2015'	0	0	0	0	0	0	0	1	1	1	1	1	1	1	1	1	0	1	0	0	0	0	0	1	1	1	0	1	1	1	1	1	0	0	1	0	1	0	0	0	0	0	0	0
GCA_002848685.1	736	blood	Homo sapiens	USA: New York, NY	2015'	0	0	0	0	0	0	0	1	1	1	1	1	1	1	1	1	0	1	0	0	0	0	0	1	1	1	0	1	1	1	1	1	0	0	1	0	1	0	0	0	0	0	0	0
GCA_002848705.1	736	blood	Homo sapiens	USA: New York, NY	2015'	0	0	0	0	0	0	0	1	1	1	1	1	1	1	1	1	0	1	0	0	0	0	0	1	1	1	0	1	1	1	1	1	0	0	1	0	1	0	0	0	0	0	0	0
GCA_002848725.1	736	blood	Homo sapiens	USA: New York, NY	2015'	0	0	0	0	0	0	0	1	1	1	1	1	1	1	1	1	0	1	0	0	0	0	0	1	1	1	0	1	1	1	1	1	0	0	1	0	1	0	0	0	0	0	0	0
GCA_002848745.1	736	blood	Homo sapiens	USA: New York, NY	2015'	0	0	0	0	0	0	0	1	1	1	2	2	2	2	2	1	0	1	0	0	0	0	0	1	1	1	0	2	1	1	1	1	0	0	1	0	1	0	0	0	0	0	0	0
GCA_002850515.1	66	blank	Homo sapiens	China: Jiangxi	2015'	0	0	0	0	0	0	0	0	1	0	0	0	0	0	0	0	1	0	0	0	0	0	0	0	1	1	0	0	1	1	1	0	0	0	1	0	1	0	0	0	0	0	0	0
GCA_002858985.1	Unknown	Hairmyres Hospital	Homo sapiens	United Kingdom	31-Jan-2017'	0	0	0	0	0	0	0	1	1	1	0	0	0	1	0	0	1	1	0	0	0	0	0	1	0	1	0	1	1	1	0	0	0	0	1	0	1	0	0	0	0	0	0	0
GCA_002880635.1	736	blank	blank	USA	2009'	0	0	0	0	0	0	0	1	1	1	1	1	1	1	1	1	0	1	0	0	0	0	0	1	1	1	0	1	1	1	1	1	0	0	1	0	1	0	0	0	0	0	0	0
GCA_002891175.1	Unknown	Stool	Homo sapiens	USA: DC	05-Feb-2015'	0	0	0	0	0	0	0	1	1	1	0	0	0	1	0	0	0	0	0	0	0	0	0	0	1	1	0	1	1	1	1	1	0	0	1	0	1	0	0	0	0	0	0	0
GCA_002891275.1	736	Jejunal aspirate	Homo sapiens	USA: DC	11-Jan-2015'	0	0	0	0	0	0	0	1	1	1	1	1	1	1	1	1	1	1	0	0	0	0	0	2	1	1	0	1	1	1	0	1	0	0	1	0	1	0	0	0	0	0	0	0
GCA_002894565.1	Unknown	blank	Homo sapiens	Saudi Arabia: Riyadh	Oct-2009'	0	0	0	0	0	0	0	1	1	1	0	0	0	1	0	0	1	1	0	0	0	0	0	0	1	1	0	1	1	1	0	1	0	0	1	0	1	0	0	0	0	0	0	0
GCA_002909305.1	412	Catheter	Homo sapiens	France: Clichy	2010'	0	0	0	0	0	0	0	1	1	1	0	0	0	0	0	0	1	1	0	0	0	0	0	2	1	1	0	0	1	1	1	1	0	0	1	0	1	0	0	0	0	0	0	0
GCA_002944025.1	32	Heifers	blank	USA: TX	2014'	0	0	0	0	0	0	0	0	1	0	0	0	0	0	0	0	0	1	0	0	0	0	0	0	1	1	0	0	1	1	0	0	0	0	1	0	1	0	0	0	0	0	0	0
GCA_002944075.1	258	Young Chickens	blank	USA: AR	2014'	0	0	0	0	0	0	0	0	1	0	0	0	0	0	0	0	1	0	0	0	0	0	0	0	1	1	0	0	1	1	0	0	0	0	1	0	1	0	0	0	0	0	0	0
GCA_002944125.1	100	Sow	blank	USA: IA	2014'	0	0	0	0	0	0	0	0	1	1	0	0	0	0	0	0	1	1	0	0	0	0	0	0	1	1	0	0	1	1	0	0	0	0	1	0	1	0	0	0	0	0	0	0
GCA_002944215.1	21	Young Chickens	blank	USA: GA	2014'	0	0	0	0	0	0	0	1	0	0	0	0	0	0	0	0	1	1	0	0	0	0	0	0	1	1	0	0	0	1	0	0	0	0	1	0	1	0	0	0	0	0	0	0
GCA_002944305.1	1191	Young Chickens	blank	USA: MS	2014'	0	0	0	0	0	0	0	0	1	0	0	0	0	0	0	0	1	1	0	0	0	0	0	0	1	1	0	0	1	1	0	0	0	0	0	1	1	0	0	0	0	0	0	0
GCA_002944515.1	54	Young Chickens	blank	USA: AR	2014'	0	0	0	0	0	0	0	1	1	1	1	1	1	1	1	0	1	0	0	0	0	0	0	0	1	1	0	1	1	1	0	0	0	0	1	0	1	0	0	0	0	0	0	0
GCA_002944615.1	116	Market Swine	blank	USA: OK	2014'	0	0	0	0	0	0	0	1	0	0	1	1	1	1	1	0	1	1	0	0	0	0	0	0	1	1	0	1	2	1	1	0	0	0	1	0	1	0	0	0	0	0	0	0
GCA_002944675.1	1179	Heifers	blank	USA: KS	2014'	0	0	0	0	0	0	0	0	1	0	0	0	0	0	0	0	1	0	0	0	0	0	0	0	1	1	0	0	2	1	0	0	0	0	1	0	1	0	0	0	0	0	0	0
GCA_002944695.1	123	Market Swine	blank	USA: IN	2014'	0	0	0	0	0	0	0	0	1	0	0	0	0	1	0	0	1	0	0	0	0	0	0	0	1	1	0	1	1	1	0	0	0	0	1	0	1	0	0	0	0	0	0	0
GCA_002944705.1	820	Sow	blank	USA: ID	2014'	0	0	0	0	0	0	0	1	0	0	0	0	0	0	0	0	1	0	0	0	0	0	0	0	1	1	0	0	0	1	0	0	0	0	1	0	1	0	0	0	0	0	0	0
GCA_002944735.1	152	Sow	blank	USA: KS	2014'	0	0	0	0	0	0	0	1	1	0	0	0	0	0	0	0	1	1	0	0	0	0	0	0	1	1	0	0	1	1	0	0	0	0	0	1	1	0	0	0	0	0	0	0
GCA_002944795.1	32	Sow	blank	USA: WI	2014'	0	0	0	0	0	0	0	1	1	1	0	0	0	0	0	0	1	1	0	0	0	0	0	0	1	1	0	0	1	1	0	0	0	0	1	0	1	0	0	0	0	0	0	0
GCA_002944835.1	944	Young Chickens	blank	USA: AR	2014'	0	0	0	0	0	0	0	1	1	1	1	1	1	1	1	0	1	1	0	0	0	0	0	0	1	1	0	1	1	1	0	0	0	0	1	0	1	0	0	0	0	0	0	0
GCA_002944915.1	172	Steers	blank	USA: NE	2014'	0	0	0	0	0	0	0	1	1	1	0	0	0	0	0	0	1	1	0	0	0	0	0	0	1	1	0	0	1	1	0	0	0	0	1	0	1	0	0	0	0	0	0	0
GCA_002944955.1	163	Market Swine	blank	USA: GA	2014'	0	0	0	0	0	0	0	1	0	0	0	0	0	1	0	0	1	1	0	0	0	0	0	0	1	1	0	1	2	1	1	0	0	0	1	0	1	0	0	0	0	0	0	0
GCA_002944975.1	1258	Market Swine	blank	USA: TX	2014'	0	0	0	0	0	0	0	1	1	0	1	1	1	1	1	0	1	0	0	0	0	0	0	0	1	1	0	1	1	1	0	0	0	0	0	1	1	0	0	0	0	0	0	0
GCA_002945095.1	94	Steers	blank	USA: KS	2014'	0	0	0	0	0	0	0	0	0	0	1	1	1	1	1	0	1	0	0	0	0	0	0	1	1	1	0	1	0	1	0	1	0	0	0	1	1	0	0	0	0	0	0	0
GCA_002945145.1	212	Beef Cows	blank	USA: AZ	2014'	0	0	0	0	0	0	0	0	1	0	0	0	0	0	0	0	1	0	0	0	0	0	0	1	1	1	0	0	0	1	0	0	0	0	1	0	1	0	0	0	0	0	0	0
GCA_002945175.1	646	dairy Cows	blank	USA: WI	2014'	0	0	0	0	0	0	0	0	1	0	0	0	0	0	0	0	1	1	0	0	0	0	0	0	1	1	0	0	1	1	0	0	0	0	1	0	1	0	0	0	0	0	0	0
GCA_002945215.1	55	Young Chickens	blank	USA: GA	2014'	0	0	0	0	0	0	0	1	1	1	0	0	0	1	0	0	1	0	0	0	0	0	0	0	1	1	0	0	1	1	0	0	0	0	1	0	1	0	0	0	0	0	0	0
GCA_002945255.1	55	Young Turkeys	blank	USA: SD	2014'	0	0	0	0	0	0	0	1	1	1	1	1	1	1	1	0	1	0	0	0	0	0	0	0	1	1	0	1	1	1	0	0	0	0	1	0	1	0	0	0	0	0	0	0
GCA_002945375.1	54	Young Chickens	blank	USA: GA	2014'	0	0	0	0	0	0	0	1	1	1	0	0	0	0	0	0	1	0	0	0	0	0	0	0	1	1	0	0	1	1	0	0	0	0	1	0	1	0	0	0	0	0	0	0
GCA_002945395.1	361	Market Swine	blank	USA: MI	2014'	0	0	0	0	0	0	0	0	1	0	1	0	1	1	1	0	1	0	0	0	0	0	0	0	1	1	0	1	1	1	0	1	0	0	0	1	1	0	0	0	0	0	0	0
GCA_002945455.1	32	Beef Cows	blank	USA: MO	2014'	0	0	0	0	0	0	0	0	1	0	1	1	1	1	1	0	0	1	0	0	0	0	0	0	1	1	0	1	1	1	0	1	0	0	1	0	1	0	0	0	0	0	0	0
GCA_002945495.1	Novel	Beef Cows	blank	USA: MN	2014'	0	0	0	0	0	0	0	1	1	1	0	0	0	0	0	0	1	0	0	0	0	0	0	0	1	1	0	0	1	1	1	0	0	0	1	0	1	0	0	0	0	0	0	0
GCA_002945575.1	94	Heifers	blank	USA: KS	2014'	0	0	0	0	0	0	0	0	1	0	0	0	0	0	0	0	1	0	0	0	0	0	0	1	1	1	0	0	1	1	0	1	0	0	0	1	1	0	0	0	0	0	0	0
GCA_002945615.1	581	Sow	blank	USA: NY	2014'	0	0	0	0	0	0	0	0	1	0	0	0	0	0	0	0	1	0	0	0	0	0	0	0	1	1	0	0	1	1	0	0	0	0	1	0	1	0	0	0	0	0	0	0
GCA_002945795.1	2312	Steers	blank	USA: TX	2014'	0	0	0	0	0	0	0	1	1	1	0	0	0	0	0	0	0	1	0	0	0	0	0	0	1	1	0	0	0	1	1	0	0	0	1	0	1	0	0	0	0	0	0	0
GCA_002945815.1	1240	Beef Cows	blank	USA: NE	2014'	0	0	0	0	0	0	0	0	1	0	0	0	0	0	0	0	1	0	0	0	0	0	0	0	1	1	0	0	1	1	0	0	0	0	1	0	1	0	0	0	0	0	0	0
GCA_002945935.1	54	Young Chickens	blank	USA: NC	2014'	0	0	0	0	0	0	0	1	1	1	0	0	0	0	0	0	1	0	0	0	0	0	0	0	1	1	0	0	1	1	0	0	0	0	1	0	1	0	0	0	0	0	0	0
GCA_002946055.1	1179	Beef Cows	blank	USA: MI	2014'	0	0	0	0	0	0	0	1	1	0	0	0	0	0	0	0	1	0	0	0	0	0	0	0	1	1	0	0	2	1	0	0	0	0	1	0	1	0	0	0	0	0	0	0
GCA_002946115.1	32	Steers	blank	USA: TX	2014'	0	0	0	0	0	0	0	0	1	0	0	0	0	0	0	0	1	1	0	0	0	0	0	1	1	1	0	0	1	1	0	0	0	0	1	0	1	0	0	0	0	0	0	0
GCA_002946175.1	822	Steers	blank	USA: MO	2014'	0	0	0	0	0	0	0	0	1	0	0	0	0	0	0	0	1	1	0	0	0	0	0	0	1	1	0	0	1	1	0	0	0	0	1	0	1	0	0	0	0	0	0	0
GCA_002946315.1	Novel	Market Swine	blank	USA: NC	2014'	0	0	0	0	0	0	0	1	1	1	0	0	0	0	0	0	1	1	0	0	0	0	0	0	1	1	0	0	0	1	0	0	0	0	1	0	1	0	0	0	0	0	0	0
GCA_002946765.1	1082	Ground Beef	blank	USA: OR	2014'	0	0	0	0	0	0	0	1	1	0	1	1	1	1	1	0	0	0	0	0	0	0	0	0	1	1	0	1	1	1	1	0	0	0	1	0	1	0	0	0	0	0	0	0
GCA_002946855.1	296	Ground Beef	blank	USA: OR	2014'	0	0	0	0	0	0	0	0	1	0	0	0	0	0	0	0	1	0	0	0	0	0	0	0	1	1	0	0	1	1	0	1	0	0	0	1	1	0	0	0	0	0	0	0
GCA_002946985.1	355	chicken breast	blank	USA: OR	2014'	0	0	0	0	0	0	0	1	1	1	0	0	0	0	0	0	0	0	0	0	0	0	0	0	1	1	0	0	1	1	0	0	0	0	1	0	1	0	0	0	0	0	0	0
GCA_002947335.1	492	chicken breast	blank	USA: OR	2014'	0	0	0	0	0	0	0	1	1	1	0	0	0	1	0	0	1	1	0	0	0	0	0	0	1	1	0	0	1	1	1	0	0	0	1	0	1	0	0	0	0	0	0	0
GCA_002947365.1	Novel	ground turkey	blank	USA: OR	2014'	0	0	0	0	0	0	0	1	1	0	0	0	0	1	0	0	1	1	0	0	0	0	0	0	1	1	0	0	0	1	1	0	0	0	1	0	1	0	0	0	0	0	0	0
GCA_002947735.1	1973	Chicken Wings	blank	USA: GA	2014'	0	0	0	0	0	0	0	0	0	0	0	0	0	1	0	0	0	1	0	0	0	0	0	0	1	1	0	0	0	1	0	0	0	0	1	0	1	0	0	0	0	0	0	0
GCA_002947775.1	Unknown	chicken breast	blank	USA: TN	2014'	0	0	0	0	0	0	0	1	1	1	0	0	0	0	0	0	1	0	0	0	0	0	0	1	1	1	0	0	0	1	0	0	0	0	0	1	1	0	0	0	0	0	0	0
GCA_002947925.1	54	Ground Beef	blank	USA: OR	2014'	0	0	0	0	0	0	0	1	1	1	0	0	0	0	0	0	1	0	0	0	0	0	0	0	1	1	0	0	1	1	0	0	0	0	1	0	1	0	0	0	0	0	0	0
GCA_002948175.1	2194	chicken breast	blank	USA: MD	2014'	0	0	0	0	0	0	0	1	1	1	0	0	0	0	0	0	1	0	0	0	0	0	0	0	1	1	0	0	1	1	0	0	0	0	1	0	1	0	0	0	0	0	0	0
GCA_002948235.1	54	chicken breast	blank	USA: GA	2014'	0	0	0	0	0	0	0	1	1	1	0	0	0	0	0	0	1	0	0	0	0	0	0	0	1	1	0	0	1	1	0	0	0	0	1	0	1	0	0	0	0	0	0	0
GCA_002948395.1	1973	chicken breast	blank	USA: MD	2014'	0	0	0	0	0	0	0	0	0	0	0	0	0	0	0	0	1	1	0	0	0	0	0	0	1	1	0	0	0	1	0	0	0	0	1	0	1	0	0	0	0	0	0	0
GCA_002948675.1	2308	chicken breast	blank	USA: TN	2014'	0	0	0	0	0	0	0	1	1	1	0	0	0	0	0	0	1	0	0	0	0	0	0	1	1	1	0	0	1	1	0	0	0	0	1	0	1	0	0	0	0	0	0	0
GCA_002948705.1	9	ground turkey	blank	USA: TN	2014'	0	0	0	0	0	0	0	0	0	0	0	0	0	0	0	0	1	1	0	0	0	0	0	0	1	1	0	0	0	1	0	0	0	0	1	0	1	0	0	0	0	0	0	0
GCA_002948795.1	32	Chicken Wings	blank	USA: GA	2014'	0	0	0	0	0	0	0	1	1	0	0	0	0	0	0	0	0	0	0	0	0	0	0	0	1	1	0	0	1	1	0	1	0	0	1	0	1	0	0	0	0	0	0	0
GCA_002948895.1	76	Ground Beef	blank	USA: GA	2014'	0	0	0	0	0	0	0	0	0	0	1	1	1	1	1	0	1	0	0	0	0	0	0	0	1	1	0	1	0	1	0	1	0	0	0	1	1	0	0	0	0	0	0	0
GCA_002948915.1	355	chicken breast	blank	USA: MD	2014'	0	0	0	0	0	0	0	1	1	1	0	0	0	0	0	0	0	0	0	0	0	0	0	0	1	1	0	0	1	1	0	0	0	0	1	0	1	0	0	0	0	0	0	0
GCA_002949135.1	Unknown	Ground Beef	blank	USA: MD	2014'	0	0	0	0	0	0	0	1	1	0	1	1	1	1	1	0	1	1	0	0	0	0	0	0	1	1	0	1	0	1	0	0	0	0	1	0	1	0	0	0	0	0	0	0
GCA_002973675.1	650	urine	Homo sapiens	France: Chambery	2016'	0	0	0	1	0	0	0	0	1	0	1	1	1	1	1	0	1	0	0	0	0	0	0	0	1	1	0	1	1	1	1	0	0	0	1	0	1	0	0	0	0	0	0	0
GCA_002973685.1	Unknown	Rectal swab	Homo sapiens	France: Tours	2014'	0	0	0	1	0	0	0	1	1	1	0	0	0	0	0	0	1	1	0	0	0	0	0	2	1	1	0	0	1	1	1	1	0	0	1	0	1	0	0	0	0	0	0	0
GCA_002973715.1	Unknown	Rectal swab	Homo sapiens	France: Narbonne	2015'	0	0	0	1	0	0	0	1	1	1	1	0	0	0	0	0	1	1	0	0	0	0	0	0	1	1	0	1	1	1	0	1	0	0	1	0	1	0	0	0	0	0	0	0
GCA_002973755.2	17	Rectal swab	Homo sapiens	France: Corbeille-Essonnes	2015'	0	0	1	1	0	0	0	1	1	1	0	0	0	0	0	0	1	1	0	0	0	0	0	0	1	1	0	0	1	1	1	1	0	0	1	0	1	0	0	0	0	0	0	0
GCA_002973795.1	Unknown	Rectal swab	Homo sapiens	France: Creteil	23-Jun-2013'	0	0	0	0	0	0	0	1	1	1	0	0	0	1	0	0	1	1	0	0	0	0	0	0	1	1	0	1	1	1	1	1	0	0	1	0	1	0	0	0	0	0	0	0
GCA_002983785.1	683	Blood	Homo sapiens	USA: DC	19-Dec-2014'	0	0	0	0	0	0	0	1	1	1	1	1	1	1	1	0	1	1	0	0	0	0	0	0	1	1	0	1	1	1	0	0	0	0	1	0	1	0	0	0	0	0	0	0
GCA_002997315.1	17	feces	Homo sapiens	France: Caen	06-Feb-2013'	0	0	0	0	0	0	0	1	1	1	0	0	0	1	0	0	0	1	0	0	0	0	0	0	1	1	0	0	1	1	0	1	0	0	1	0	1	0	0	0	0	0	0	0
GCA_002997345.1	Unknown	Rectal swab	Homo sapiens	France: Creteil	01-Jan-2013'	0	0	0	0	0	0	0	1	1	1	0	0	0	1	0	0	1	1	0	0	0	0	0	0	1	1	0	1	1	1	0	1	0	0	1	0	1	0	0	0	0	0	0	0
GCA_003020685.1	Unknown	not_blood	Homo sapiens	Australia	25-Nov-2015'	0	0	0	0	0	0	0	1	1	1	1	1	1	1	1	1	1	1	0	0	0	0	0	2	1	1	0	1	1	1	0	1	0	0	1	0	1	0	0	0	0	0	0	0
GCA_003020705.1	78	not_blood	Homo sapiens	Australia	25-Nov-2015'	0	0	0	0	0	0	0	1	1	1	0	0	0	1	0	1	0	1	0	0	0	0	0	1	1	1	0	1	1	1	1	1	0	0	1	0	1	0	0	0	0	0	0	0
GCA_003020725.1	796	blood	Homo sapiens	Australia	25-Nov-2015'	0	0	0	0	0	0	0	1	1	1	1	1	1	2	1	0	1	1	0	0	0	0	0	1	1	1	0	2	1	1	1	1	0	0	1	0	1	0	0	0	0	0	0	0
GCA_003020745.1	203	blood	Homo sapiens	Australia	25-Nov-2015'	0	0	0	0	0	0	0	1	1	1	0	0	0	1	0	1	1	1	0	0	0	0	0	2	1	1	0	1	1	1	0	1	0	0	1	0	1	0	0	0	0	0	0	0
GCA_003020765.1	Unknown	blood	Homo sapiens	Australia	25-Nov-2015'	0	0	0	0	0	0	0	1	1	1	1	1	1	2	1	0	1	1	0	0	0	0	0	1	1	1	0	2	1	1	0	1	0	0	1	0	1	0	0	0	0	0	0	0
GCA_003071425.1	203	urine	Homo sapiens	Denmark	2014-10-18'	0	0	0	0	0	0	0	1	1	1	0	0	0	1	0	1	0	1	0	0	0	0	0	2	1	1	0	1	1	1	1	1	0	0	1	0	1	0	0	0	0	0	0	0
GCA_003071445.1	203	urine	Homo sapiens	Denmark	2014-12-05'	0	0	0	0	0	0	0	1	1	1	0	0	0	1	0	1	0	1	0	0	0	0	0	2	1	1	0	1	1	1	1	1	0	0	1	0	1	0	0	0	0	0	0	0
GCA_003172835.1	94	Domestic sewage	blank	India: Nagpur	2016'	0	0	0	0	0	0	0	1	1	1	1	1	1	1	1	0	1	0	0	0	0	0	0	0	1	1	0	1	1	1	0	1	0	0	0	1	1	0	0	0	0	0	0	0
GCA_003268195.1	Unknown	rectal swab	Homo sapiens	Netherlands: Groningen	2014'	0	0	0	0	0	0	0	1	1	1	1	1	1	2	1	0	1	1	0	0	0	0	0	0	1	1	0	2	1	1	1	1	0	0	1	0	1	0	0	0	0	0	0	0
GCA_003268205.1	117	rectal swab	Homo sapiens	Netherlands: Groningen	2014'	0	0	0	0	0	0	0	1	1	1	1	1	1	1	1	0	1	1	0	0	0	0	0	1	1	1	0	1	1	1	1	1	0	0	1	0	1	0	0	0	0	0	0	0
GCA_003268235.1	Unknown	feces	Homo sapiens	Netherlands: Groningen	2014'	0	0	0	0	0	0	0	1	1	1	0	0	0	1	0	0	1	1	0	0	0	0	0	0	1	1	0	1	1	1	1	1	0	0	1	0	1	0	0	0	0	0	0	0
GCA_003268245.1	117	rectal swab	Homo sapiens	Netherlands: Groningen	2014'	0	0	0	0	0	0	0	1	1	1	1	1	1	1	1	1	1	1	0	0	0	0	0	2	1	1	0	1	1	1	1	1	0	0	1	0	1	0	0	0	0	0	0	0
GCA_003269465.1	172	blank	blank	France	1994'	0	0	0	0	0	0	0	1	1	1	0	0	0	0	0	0	1	1	0	0	0	0	0	0	1	1	0	0	1	1	0	0	0	0	1	0	1	0	0	0	0	0	0	0
GCA_003319975.1	38	Breast meat	Gallus gallus domesticus	USA: Louisville, KY	blank'	0	0	0	0	0	0	0	0	0	1	1	1	1	1	1	0	1	0	0	0	0	0	0	0	1	1	0	1	0	1	0	0	0	0	1	0	1	0	0	0	0	0	0	0
GCA_003319985.1	2194	Breast meat	Gallus gallus domesticus	USA: Phoenix, AZ	blank'	0	0	0	0	0	0	0	1	1	1	0	0	0	1	0	0	0	0	0	0	0	0	0	1	1	1	0	0	1	1	0	0	0	0	1	0	1	0	0	0	0	0	0	0
GCA_003320055.1	785	Breast meat	Gallus gallus domesticus	USA: Little Rock, AR	blank'	0	0	0	0	0	0	0	1	1	1	0	0	0	1	0	0	0	0	0	0	0	0	0	0	1	1	0	0	1	1	0	0	0	0	1	0	1	0	0	0	0	0	0	0
GCA_003320065.1	Unknown	Breast meat	Gallus gallus domesticus	USA: Louisville, KY	blank'	0	0	0	0	0	0	0	0	0	0	0	0	0	0	0	0	1	0	0	0	0	0	0	0	1	1	0	0	0	1	0	0	0	0	1	0	1	0	0	0	0	0	0	0
GCA_003320075.1	462	Breast meat	Gallus gallus domesticus	USA: Boise, ID	blank'	0	0	0	0	0	0	0	1	1	0	0	0	0	0	0	0	0	0	0	0	0	0	0	1	1	1	0	0	1	1	0	0	0	0	1	0	1	0	0	0	0	0	0	0
GCA_003320115.1	21	Breast meat	Gallus gallus domesticus	USA: Little Rock, AR	blank'	0	0	0	0	0	0	0	1	0	0	0	0	0	1	0	0	0	1	0	0	0	0	0	0	1	1	0	0	0	1	0	0	0	0	1	0	1	0	0	0	0	0	0	0
GCA_003320135.1	2308	Breast meat	Gallus gallus domesticus	USA: Baltimore, MD	blank'	0	0	0	0	0	0	0	1	1	1	0	0	0	0	0	0	1	0	0	0	0	0	0	1	1	1	0	0	1	1	0	0	0	0	1	0	1	0	0	0	0	0	0	0
GCA_003320155.1	8	Breast meat	Gallus gallus domesticus	USA: Dallas, TX	blank'	0	0	0	0	0	0	0	1	1	1	0	0	0	0	0	0	1	0	0	0	0	0	0	0	1	0	0	0	1	1	0	0	0	0	1	0	1	1	0	0	0	0	0	0
GCA_003320165.1	21	Breast meat	Gallus gallus domesticus	USA: St. Paul, MN	blank'	0	0	0	0	0	0	0	1	0	0	0	0	0	0	0	0	1	1	0	0	0	0	0	0	1	1	0	0	0	1	0	0	0	0	1	0	1	0	0	0	0	0	0	0
GCA_003320195.1	434	Breast meat	Gallus gallus domesticus	USA: Nashville, TN	blank'	0	0	0	0	0	0	0	1	1	0	1	1	1	1	1	0	1	1	0	0	0	0	0	0	1	1	0	1	1	1	0	0	0	0	0	1	1	0	0	0	0	0	0	0
GCA_003320215.1	2315	Breast meat	Gallus gallus domesticus	USA: Phoenix, AZ	blank'	0	0	0	0	0	0	0	1	1	1	0	0	0	0	0	0	1	0	0	0	0	0	0	0	1	1	0	0	1	1	0	0	0	0	1	0	1	0	0	0	0	0	0	0
GCA_003320235.1	309	Breast meat	Gallus gallus domesticus	USA: Louisville, KY	blank'	0	0	0	0	0	0	0	1	1	1	0	0	0	0	0	0	0	0	0	0	0	0	0	0	1	1	0	0	1	1	0	0	0	0	1	0	1	0	0	0	0	0	0	0
GCA_003320245.1	2250	Breast meat	Gallus gallus domesticus	USA: Chelsea, ME	blank'	0	0	0	0	0	0	0	0	0	0	1	1	1	1	1	0	1	0	0	0	0	0	0	1	1	1	0	1	0	1	0	0	0	0	1	0	1	0	0	0	0	0	0	0
GCA_003320255.1	2308	Breast meat	Gallus gallus domesticus	USA: Boise, ID	blank'	0	0	0	0	0	0	0	1	1	1	0	0	0	0	0	0	1	0	0	0	0	0	0	1	1	1	0	0	1	1	0	0	0	0	1	0	1	0	0	0	0	0	0	0
GCA_003320275.1	157	Breast meat	Gallus gallus domesticus	USA: Little Rock, AR	blank'	0	0	0	0	0	0	0	1	1	1	0	0	0	0	0	0	1	0	0	0	0	0	0	0	1	1	0	0	1	1	0	0	0	0	1	0	1	0	0	0	0	0	0	0
GCA_003320315.1	2317	Breast meat	Gallus gallus domesticus	USA: Boston, MA	blank'	0	0	0	0	0	0	0	1	1	1	1	1	1	1	1	0	1	0	0	0	0	0	0	0	1	1	0	1	1	1	0	0	0	0	0	1	1	0	0	0	0	0	0	0
GCA_003320325.1	12	Breast meat	Gallus gallus domesticus	USA: Pittsburgh, PA	blank'	0	0	0	0	0	0	0	1	1	1	0	0	0	0	0	0	0	0	0	0	0	0	0	1	1	1	0	0	1	1	0	0	0	0	1	0	1	0	0	0	0	0	0	0
GCA_003320355.1	9	Breast meat	Gallus gallus domesticus	USA: San Francisco, CA	blank'	0	0	0	0	0	0	0	0	1	0	1	1	1	1	1	0	1	1	0	0	0	0	0	0	1	1	0	1	1	1	0	0	0	0	1	0	1	0	0	0	0	0	0	0
GCA_003320365.1	2318	Breast meat	Gallus gallus domesticus	USA: New Orleans, LA	blank'	0	0	0	0	0	0	0	1	1	1	0	0	0	0	0	0	1	0	0	0	0	0	0	1	1	1	0	0	1	1	0	0	0	0	1	0	1	0	0	0	0	0	0	0
GCA_003320395.1	800	Breast meat	Gallus gallus domesticus	USA: Kansas City, KS	blank'	0	0	0	0	0	0	0	1	1	1	1	1	1	1	1	0	0	0	0	0	0	0	0	0	1	1	0	1	1	1	0	1	0	0	0	1	1	0	0	0	0	0	0	0
GCA_003320405.1	2319	Breast meat	Gallus gallus domesticus	USA: Kansas City, KS	blank'	0	0	0	0	0	0	0	1	1	1	1	1	1	1	1	0	1	1	0	0	0	0	0	0	1	1	0	1	1	1	0	0	0	0	1	0	1	0	0	0	0	0	0	0
GCA_003320415.1	2044	Breast meat	Gallus gallus domesticus	USA: New York, NY	blank'	0	0	0	0	0	0	0	1	1	1	0	0	0	0	0	0	1	1	0	0	0	0	0	0	1	1	0	0	1	1	0	0	0	0	1	0	1	0	0	0	0	0	0	0
GCA_003320455.1	54	Breast meat	Gallus gallus domesticus	USA: Tuscaloosa, AL	blank'	0	0	0	0	0	0	0	1	1	1	0	0	0	0	0	0	0	0	0	0	0	0	0	0	1	1	0	0	1	1	0	0	0	0	1	0	1	0	0	0	0	0	0	0
GCA_003320475.1	22	Breast meat	Gallus gallus domesticus	blank	blank'	0	0	0	0	0	0	0	1	1	1	0	0	0	0	0	0	0	0	0	0	0	0	0	0	1	1	0	0	1	1	0	0	0	0	1	0	1	0	0	0	0	0	0	0
GCA_003320485.1	38	Breast meat	Gallus gallus domesticus	USA: Denver, CO	blank'	0	0	0	0	0	0	0	0	0	1	0	0	0	0	0	0	1	0	0	0	0	0	0	0	1	1	0	0	0	1	0	0	0	0	1	0	1	0	0	0	0	0	0	0
GCA_003320495.1	32	Breast meat	Gallus gallus domesticus	USA: New York, NY	blank'	0	0	0	0	0	0	0	1	0	0	0	0	0	0	0	0	0	1	0	0	0	0	0	0	1	1	0	0	0	1	0	0	0	0	1	0	1	0	0	0	0	0	0	0
GCA_003320505.1	38	Breast meat	Gallus gallus domesticus	USA: Denver, CO	blank'	0	0	0	0	0	0	0	0	0	1	0	0	0	0	0	0	1	0	0	0	0	0	0	0	1	1	0	0	0	1	0	0	0	0	1	0	1	0	0	0	0	0	0	0
GCA_003320555.1	76	Breast meat	Gallus gallus domesticus	USA: Detroit, MI	blank'	0	0	0	0	0	0	0	0	0	0	1	1	1	1	1	0	0	0	0	1	1	1	0	0	1	1	0	1	0	1	0	1	0	0	0	1	1	0	0	0	0	0	0	0
GCA_003320575.1	54	Breast meat	Gallus gallus domesticus	USA: Dallas, TX	blank'	0	0	0	0	0	0	0	1	1	1	0	0	0	0	0	0	0	0	0	0	0	0	0	0	1	1	0	0	1	1	0	0	0	0	1	0	1	0	0	0	0	0	0	0
GCA_003320585.1	76	Breast meat	Gallus gallus domesticus	USA: Trenton, NJ	blank'	0	0	0	0	0	0	0	0	0	0	1	1	1	1	1	0	0	0	0	1	1	1	0	0	1	1	0	1	0	1	0	1	1	1	0	1	1	0	0	0	0	0	0	0
GCA_003320595.1	1950	Breast meat	Gallus gallus domesticus	USA: Dallas, TX	blank'	0	0	0	0	0	0	0	1	1	1	0	0	0	0	0	0	1	0	0	0	0	0	0	0	1	1	0	0	1	1	0	0	0	0	1	0	1	0	0	0	0	0	0	0
GCA_003320635.1	148	Breast meat	Gallus gallus domesticus	blank	blank'	0	0	0	0	0	0	0	1	1	1	0	0	0	0	0	0	1	1	0	0	0	0	0	0	1	1	0	0	1	1	0	0	0	0	1	0	1	0	0	0	0	0	0	0
GCA_003320655.1	9	Breast meat	Gallus gallus domesticus	USA: Charlotte, NC	blank'	0	0	0	0	0	0	0	1	1	0	0	0	0	0	0	0	1	0	0	0	0	0	0	1	1	1	0	0	1	1	0	0	0	0	1	0	1	0	0	0	0	0	0	0
GCA_003320665.1	1950	Breast meat	Gallus gallus domesticus	USA: Chicago, IL	blank'	0	0	0	0	0	0	0	1	1	1	1	1	1	2	1	0	1	0	0	0	0	0	0	0	1	1	0	1	1	1	0	0	0	0	1	0	1	0	0	0	0	0	0	0
GCA_003320695.1	21	Breast meat	Gallus gallus domesticus	USA: Baltimore, MD	blank'	0	0	0	0	0	0	0	1	0	0	0	0	0	0	0	0	1	1	0	0	0	0	0	0	1	1	0	0	0	1	0	0	0	0	1	0	1	0	0	0	0	0	0	0
GCA_003320715.1	1973	Breast meat	Gallus gallus domesticus	USA: Tuscaloosa, AL	blank'	0	0	0	0	0	0	0	0	1	0	1	1	1	1	1	0	1	1	0	0	0	0	0	0	1	1	0	1	1	1	0	0	0	0	1	0	1	0	0	0	0	0	0	0
GCA_003320735.1	2250	Breast meat	Gallus gallus domesticus	USA: Fairfax, VA	blank'	0	0	0	0	0	0	0	0	0	0	1	1	1	1	1	0	1	0	0	0	0	0	0	1	1	1	0	1	0	1	0	0	0	0	1	0	1	0	0	0	0	0	0	0
GCA_003320755.1	1950	Breast meat	Gallus gallus domesticus	USA: Pittsburgh, PA	blank'	0	0	0	0	0	0	0	1	1	1	0	0	0	1	0	0	1	0	0	0	0	0	0	0	1	1	0	0	1	1	0	0	0	0	1	0	1	0	0	0	0	0	0	0
GCA_003320775.1	1950	Breast meat	Gallus gallus domesticus	USA: Tampa, FL	blank'	0	0	0	0	0	0	0	1	1	1	0	0	0	1	0	0	1	0	0	0	0	0	0	0	1	1	0	0	1	1	0	0	0	0	1	0	1	0	0	0	0	0	0	0
GCA_003320795.1	54	Breast meat	Gallus gallus domesticus	USA: Fairfax, VA	blank'	0	0	0	0	0	0	0	1	1	1	0	0	0	0	0	0	1	0	0	0	0	0	0	0	1	1	0	0	1	1	0	0	0	0	1	0	1	0	0	0	0	0	0	0
GCA_003320805.1	12	Breast meat	Gallus gallus domesticus	USA: Tampa, FL	blank'	0	0	0	0	0	0	0	1	1	1	0	0	0	0	0	0	1	0	0	0	0	0	0	0	1	1	0	0	1	1	0	0	0	0	1	0	1	0	0	0	0	0	0	0
GCA_003320815.1	94	Breast meat	Gallus gallus domesticus	USA: Cincinnati, OH	blank'	0	0	0	0	0	0	0	0	0	0	0	0	0	0	0	0	0	0	0	0	0	0	0	0	1	1	0	0	0	1	0	1	0	0	0	1	1	0	0	0	0	0	0	0
GCA_003320855.1	22	Breast meat	Gallus gallus domesticus	USA: Detroit, MI	blank'	0	0	0	0	0	0	0	1	1	1	1	1	1	1	1	0	0	1	0	0	0	0	0	0	1	1	0	1	1	1	0	0	0	0	1	0	1	0	0	0	0	0	0	0
GCA_003346195.1	39	ovine cheese	blank	Slovakia	2013'	0	0	0	0	0	0	0	1	0	0	1	0	1	1	1	0	0	0	0	0	0	0	0	0	1	1	0	1	0	1	0	0	0	0	1	0	1	0	0	0	0	0	0	0
GCA_003346255.1	2320	bryndza cheese	blank	Slovakia	2008'	0	0	0	0	0	0	0	0	1	0	1	1	1	1	1	0	1	0	0	1	1	1	0	0	1	1	0	1	1	1	0	0	1	1	0	1	1	0	0	0	0	0	0	0
GCA_003408985.1	192	blood	Homo sapiens	Norway: North	2015'	0	0	0	0	0	0	0	1	1	1	1	1	1	1	1	0	1	1	0	0	0	0	0	1	1	1	0	0	1	1	0	1	0	0	1	0	1	0	0	0	0	0	0	0
GCA_003409035.1	192	blood	Homo sapiens	Norway: North	2015'	0	0	0	0	0	0	0	1	1	1	1	1	1	1	1	0	1	1	0	0	0	0	0	1	1	1	0	0	1	1	0	1	0	0	1	0	1	0	0	0	0	0	0	0
GCA_003574925.1	2255	Chinese sausages	blank	China:changsha	2017-01-01'	0	0	0	0	0	0	0	0	0	0	0	0	0	1	0	0	1	1	0	0	0	0	0	0	1	1	0	0	0	1	0	1	0	0	1	0	1	0	0	0	0	0	0	0
GCA_003583905.1	107	blank	Homo sapiens	blank	blank'	0	0	0	0	0	0	0	1	1	1	1	1	1	1	1	0	1	1	0	0	0	0	0	0	1	1	0	1	2	1	0	0	0	0	1	0	1	0	0	0	0	0	0	0
GCA_003667965.1	812	blank	blank	China: Guangzhou	23-Apr-2018'	0	0	0	0	0	0	0	1	0	0	1	1	1	1	1	0	1	0	0	0	0	0	0	0	1	1	0	1	0	1	0	0	0	0	1	0	1	0	0	0	0	0	0	0
GCA_003711605.1	1985	fermented whole fish product suan yu	blank	China: Liping, Guizhou province	2016-12-23'	0	0	0	0	0	0	0	1	1	1	0	0	0	0	0	0	1	0	0	0	0	0	0	0	0	1	0	0	0	1	0	0	0	0	0	1	1	0	0	0	0	0	0	0
GCA_003713175.1	1274	Cloacal of Tropical Screech Owl	Megascops choliba	Brazil	2013'	0	0	0	0	0	0	0	1	1	1	0	0	0	1	1	0	0	1	0	0	0	0	0	1	1	1	0	1	1	1	0	0	0	0	1	0	1	0	0	0	0	0	0	0
GCA_003719365.1	78	blank	Homo sapiens	China: Sichuan	Nov-2015'	0	0	0	0	0	0	0	1	1	1	0	0	0	1	0	0	1	1	0	0	0	0	0	1	1	1	0	0	1	1	0	0	0	0	1	0	1	0	0	0	0	0	0	0
GCA_003795625.1	196	litter	Gallus gallus	Canada: BC, Agassiz	2005'	0	0	0	0	0	0	0	1	1	1	0	0	0	0	0	0	1	0	0	0	0	0	0	0	1	1	0	0	1	1	0	0	0	0	1	0	1	0	0	0	0	0	0	0
GCA_003795685.1	9	litter	Gallus gallus	Canada: BC, Agassiz	2005'	0	0	0	0	0	0	0	1	1	1	1	1	1	1	1	0	0	0	0	0	0	0	0	0	1	1	0	1	1	1	0	0	0	0	1	0	1	0	0	0	0	0	0	0
GCA_003795735.1	26	litter	Gallus gallus	Canada: BC, Agassiz	2005'	0	0	0	0	0	0	0	1	1	1	1	1	1	1	1	0	0	0	0	0	0	0	0	0	1	1	0	1	1	1	0	0	0	0	1	0	1	0	0	0	0	0	0	0
GCA_003795795.1	2289	ceaca	Gallus gallus	Canada: BC, Agassiz	2005'	0	0	0	0	0	0	0	1	1	1	0	0	0	0	0	0	1	1	0	0	0	0	0	0	1	1	0	0	1	1	0	0	0	0	1	0	1	0	0	0	0	0	0	0
GCA_003795805.1	Unknown	cloaca	Gallus gallus	Canada: BC, Agassiz	2005'	0	0	0	0	0	0	0	1	0	0	1	1	1	1	1	0	1	1	0	0	0	0	0	0	1	1	0	1	0	1	1	0	0	0	1	0	1	0	0	0	0	0	0	0
GCA_003795885.1	2170	cloaca	Gallus gallus	Canada: BC, Agassiz	2005'	0	0	0	0	0	0	0	1	1	1	0	0	0	0	0	0	0	1	0	0	0	0	0	0	1	1	0	0	1	1	1	0	0	0	1	0	1	0	0	0	0	0	0	0
GCA_003795905.1	Unknown	cloaca	Gallus gallus	Canada: BC, Agassiz	2005'	0	0	0	0	0	0	0	1	1	1	0	0	0	0	0	0	1	0	0	0	0	0	0	0	1	1	0	0	1	1	0	0	0	0	0	1	1	0	0	0	0	0	0	0
GCA_003795915.1	329	ceaca	Gallus gallus	Canada: BC, Agassiz	2005'	0	0	0	0	0	0	0	1	1	1	0	0	0	1	0	0	1	0	0	0	0	0	0	0	1	1	0	1	1	1	0	0	0	0	0	1	1	0	0	0	0	0	0	0
GCA_003795965.1	26	cloaca	Gallus gallus	Canada: BC, Agassiz	2005'	0	0	0	0	0	0	0	1	1	1	0	0	0	0	0	0	0	1	0	0	0	0	0	0	1	1	0	0	1	1	0	0	0	0	1	0	1	0	0	0	0	0	0	0
GCA_003795975.1	1764	ceaca	Gallus gallus	Canada: BC, Agassiz	2005'	0	0	0	0	0	0	0	1	1	1	1	1	1	1	1	0	1	1	0	0	0	0	0	1	1	1	0	1	1	1	1	0	0	0	1	0	1	0	0	0	0	0	0	0
GCA_003796005.1	196	cloaca	Gallus gallus	Canada: BC, Agassiz	2005'	0	0	0	0	0	0	0	1	1	1	0	0	0	0	0	0	1	0	0	0	0	0	0	0	1	1	0	0	1	1	0	0	0	0	1	0	1	0	0	0	0	0	0	0
GCA_003796015.1	26	cloaca	Gallus gallus	Canada: BC, Agassiz	2005'	0	0	0	0	0	0	0	1	1	1	1	1	1	1	1	0	0	0	0	0	0	0	0	0	1	1	0	1	1	1	0	0	0	0	1	0	1	0	0	0	0	0	0	0
GCA_003796065.1	9	cloaca	Gallus gallus	Canada: BC, Agassiz	2005'	0	0	0	0	0	0	0	1	1	1	1	1	1	1	1	0	0	0	0	0	0	0	0	0	1	1	0	1	1	1	0	0	0	0	1	0	1	0	0	0	0	0	0	0
GCA_003796185.1	54	ceaca	Gallus gallus	Canada: BC, Agassiz	2005'	0	0	0	0	0	0	0	1	1	1	1	1	1	1	1	0	1	0	0	0	0	0	0	0	1	1	0	1	1	1	0	0	0	0	1	0	1	0	0	0	0	0	0	0
GCA_003796225.1	9	cloaca	Gallus gallus	Canada: BC, Agassiz	2005'	0	0	0	0	0	0	0	1	1	1	1	1	1	1	1	0	0	0	0	0	0	0	0	0	1	1	0	1	1	1	0	0	0	0	1	0	1	0	0	0	0	0	0	0
GCA_003796265.1	9	ceaca	Gallus gallus	Canada: BC, Agassiz	2005'	0	0	0	0	0	0	0	0	0	0	1	1	1	1	1	0	1	0	0	0	0	0	0	0	1	1	0	1	0	1	0	0	0	0	1	0	1	0	0	0	0	0	0	0
GCA_003796305.1	9	ceaca	Gallus gallus	Canada: BC, Agassiz	2005'	0	0	0	0	0	0	0	0	0	0	1	1	1	1	1	0	1	0	0	0	0	0	0	0	1	1	0	1	0	1	0	0	0	0	1	0	1	0	0	0	0	0	0	0
GCA_003796425.1	9	cloaca	Gallus gallus	Canada: BC, Agassiz	2005'	0	0	0	0	0	0	0	0	0	0	1	1	1	1	1	0	1	0	0	0	0	0	0	0	1	1	0	1	0	1	0	0	0	0	1	0	1	0	0	0	0	0	0	0
GCA_003796445.1	2170	ceaca	Gallus gallus	Canada: BC, Agassiz	2005'	0	0	0	0	0	0	0	1	1	1	0	0	0	0	0	0	0	1	0	0	0	0	0	0	1	1	0	0	1	1	1	0	0	0	1	0	1	0	0	0	0	0	0	0
GCA_003796465.1	540	ceaca	Gallus gallus	Canada: BC, Agassiz	2005'	0	0	0	0	0	0	0	1	0	1	0	0	0	1	0	0	1	1	0	0	0	0	0	0	1	1	0	0	2	1	0	0	0	0	1	0	1	0	0	0	0	0	0	0
GCA_003796485.1	2170	cloaca	Gallus gallus	Canada: BC, Agassiz	2005'	0	0	0	0	0	0	0	1	1	1	0	0	0	0	0	0	0	1	0	0	0	0	0	0	1	1	0	0	1	1	1	0	0	0	1	0	1	0	0	0	0	0	0	0
GCA_003796505.1	2170	cloaca	Gallus gallus	Canada: BC, Agassiz	2005'	0	0	0	0	0	0	0	1	1	1	0	0	0	0	0	0	0	1	0	0	0	0	0	0	1	1	0	0	1	1	1	0	0	0	1	0	1	0	0	0	0	0	0	0
GCA_003796515.1	196	litter	Gallus gallus	Canada: BC, Agassiz	2005'	0	0	0	0	0	0	0	1	1	1	0	0	0	0	0	0	1	0	0	0	0	0	0	0	1	1	0	0	1	1	0	0	0	0	1	0	1	0	0	0	0	0	0	0
GCA_003796625.1	2025	litter	Gallus gallus	Canada: BC, Agassiz	2005'	0	0	0	0	0	0	0	1	1	1	0	0	0	1	0	0	0	0	0	0	0	0	0	0	1	1	0	0	1	1	0	0	0	0	1	0	1	0	0	0	0	0	0	0
GCA_003796645.1	196	litter	Gallus gallus	Canada: BC, Agassiz	2005'	0	0	0	0	0	0	0	1	1	1	0	0	0	0	0	0	1	0	0	0	0	0	0	0	1	1	0	0	1	1	0	0	0	0	1	0	1	0	0	0	0	0	0	0
GCA_003796685.1	9	cloaca	Gallus gallus	Canada: BC, Agassiz	2005'	0	0	0	0	0	0	0	1	1	1	1	1	1	1	1	0	0	0	0	0	0	0	0	0	1	1	0	1	1	1	0	0	0	0	1	0	1	0	0	0	0	0	0	0
GCA_003796725.1	2170	ceaca	Gallus gallus	Canada: BC, Agassiz	2005'	0	0	0	0	0	0	0	1	1	1	0	0	0	0	0	0	0	1	0	0	0	0	0	0	1	1	0	0	1	1	1	0	0	0	1	0	1	0	0	0	0	0	0	0
GCA_003796745.1	Unknown	ceaca	Gallus gallus	Canada: BC, Agassiz	2005'	0	0	0	0	0	0	0	1	1	1	1	1	1	1	1	0	1	1	0	0	1	1	0	0	1	1	0	1	1	1	0	0	1	1	1	0	1	0	0	0	0	0	0	0
GCA_003796765.1	54	ceaca	Gallus gallus	Canada: BC, Agassiz	2005'	0	0	0	0	0	0	0	1	1	1	1	1	1	1	1	0	1	0	0	0	0	0	0	0	1	1	0	1	1	1	0	0	0	0	1	0	1	0	0	0	0	0	0	0
GCA_003796775.1	329	cloaca	Gallus gallus	Canada: BC, Agassiz	2005'	0	0	0	0	0	0	0	1	1	1	0	0	0	0	0	0	1	0	0	0	0	0	0	0	1	1	0	0	1	1	0	0	0	0	0	1	1	0	0	0	0	0	0	0
GCA_003796845.1	54	ceaca	Gallus gallus	Canada: BC, Agassiz	2005'	0	0	0	0	0	0	0	1	1	1	1	1	1	1	1	0	1	0	0	0	0	0	0	0	1	1	0	1	1	1	0	0	0	0	1	0	1	0	0	0	0	0	0	0
GCA_003796865.1	1505	ceaca	Gallus gallus	Canada: BC, Agassiz	2005'	0	0	0	0	0	0	0	1	1	1	0	0	0	0	0	0	1	1	0	0	0	0	0	0	1	1	0	0	1	1	1	0	0	0	1	0	1	0	0	0	0	0	0	0
GCA_003796885.1	2170	ceaca	Gallus gallus	Canada: BC, Agassiz	2005'	0	0	0	0	0	0	0	1	1	1	0	0	0	0	0	0	0	1	0	0	0	0	0	0	1	1	0	0	1	1	1	0	0	0	1	0	1	0	0	0	0	0	0	0
GCA_003796905.1	2170	ceaca	Gallus gallus	Canada: BC, Agassiz	2005'	0	0	0	0	0	0	0	1	1	1	0	0	0	0	0	0	0	1	0	0	0	0	0	0	1	1	0	0	1	1	1	0	0	0	1	0	1	0	0	0	0	0	0	0
GCA_003796925.1	236	cloaca	Gallus gallus	Canada: BC, Agassiz	2005'	0	0	0	0	0	0	0	1	1	1	1	1	1	1	1	0	0	0	0	0	0	0	0	1	1	1	0	1	1	1	0	0	0	0	1	0	1	0	0	0	0	0	0	0
GCA_003797005.1	Unknown	ceaca	Gallus gallus	Canada: BC, Agassiz	2005'	0	0	0	0	0	0	0	1	1	1	1	1	1	1	1	0	1	0	0	0	0	0	0	0	1	1	0	1	1	1	0	0	0	0	1	0	1	0	0	0	0	0	0	0
GCA_003797025.1	236	ceaca	Gallus gallus	Canada: BC, Agassiz	2005'	0	0	0	0	0	0	0	1	1	1	1	1	1	1	1	0	0	0	0	0	0	0	0	1	1	1	0	1	1	1	0	0	0	0	1	0	1	0	0	0	0	0	0	0
GCA_003797285.1	841	ceaca	Gallus gallus	Canada: BC, Agassiz	2005'	0	0	0	0	0	0	0	1	1	1	1	1	1	1	1	0	1	0	0	0	0	0	0	0	1	1	0	1	1	1	0	0	0	0	0	1	1	0	0	0	0	0	0	0
GCA_003797325.1	2170	cloaca	Gallus gallus	Canada: BC, Agassiz	2005'	0	0	0	0	0	0	0	1	1	1	0	0	0	0	0	0	0	1	0	0	0	0	0	0	1	1	0	0	1	1	1	0	0	0	1	0	1	0	0	0	0	0	0	0
GCA_003797365.1	540	ceaca	Gallus gallus	Canada: BC, Agassiz	2005'	0	0	0	0	0	0	0	1	0	1	0	0	0	1	0	0	1	1	0	0	0	0	0	0	1	1	0	0	2	1	0	0	0	0	1	0	1	0	0	0	0	0	0	0
GCA_003797405.1	2324	cloaca	Gallus gallus	Canada: BC, Agassiz	2005'	0	0	0	0	0	0	0	1	1	1	0	0	0	0	0	0	0	0	0	0	0	0	0	0	1	1	0	0	1	1	0	0	0	0	1	0	1	0	0	0	0	0	0	0
GCA_003797425.1	2325	cloaca	Gallus gallus	Canada: BC, Agassiz	2005'	0	0	0	0	0	0	0	1	1	1	1	1	1	1	1	0	1	1	0	0	0	0	0	1	1	1	0	0	1	1	0	0	0	0	1	0	1	0	0	0	0	0	0	0
GCA_003797435.1	Unknown	ceaca	Gallus gallus	Canada: BC, Agassiz	2005'	0	0	0	0	0	0	0	0	1	0	1	1	1	0	1	0	1	0	0	0	0	0	0	0	1	1	0	0	1	1	0	0	0	0	1	0	1	0	0	0	0	0	0	0
GCA_003797505.1	2170	ceaca	Gallus gallus	Canada: BC, Agassiz	2005'	0	0	0	0	0	0	0	1	1	1	0	0	0	0	0	0	0	1	0	0	0	0	0	0	1	1	0	0	1	1	1	0	0	0	1	0	1	0	0	0	0	0	0	0
GCA_003797525.1	2324	cloaca	Gallus gallus	Canada: BC, Agassiz	2005'	0	0	0	0	0	0	0	1	1	1	0	0	0	0	0	0	0	0	0	0	0	0	0	0	1	1	0	0	1	1	0	0	0	0	1	0	1	0	0	0	0	0	0	0
GCA_003797585.1	2325	cloaca	Gallus gallus	Canada: BC, Agassiz	2005'	0	0	0	0	0	0	0	1	1	1	1	1	1	1	1	0	1	1	0	0	0	0	0	1	1	1	0	0	1	1	0	0	0	0	1	0	1	0	0	0	0	0	0	0
GCA_003797665.1	2325	cloaca	Gallus gallus	Canada: BC, Agassiz	2005'	0	0	0	0	0	0	0	1	1	1	1	1	1	1	1	0	1	1	0	0	0	0	0	1	1	1	0	0	1	1	0	0	0	0	1	0	1	0	0	0	0	0	0	0
GCA_003862415.1	39	milk	ewe	Slovakia: Zilina	2014'	0	0	0	0	0	0	0	1	0	0	1	1	1	1	1	0	1	0	0	0	0	0	0	0	1	1	0	1	0	1	0	0	0	0	1	0	1	0	0	0	0	0	0	0
GCA_003933355.1	636	Rectum	Homo sapiens	South Africa: Ozwatini	May-2017'	0	0	0	0	0	0	0	0	0	0	0	0	0	0	0	0	1	0	0	0	0	0	0	0	1	1	0	0	0	1	0	0	0	0	1	0	1	0	0	0	0	0	0	0
GCA_003933425.1	822	Rectum	Homo sapiens	South Africa: Ozwatini	May-2017'	0	0	0	0	0	0	0	0	1	0	1	1	1	1	1	0	1	0	0	0	0	0	0	0	1	1	0	1	1	1	0	0	0	0	1	0	1	0	0	0	0	0	0	0
GCA_003933435.1	97	Rectum	Homo sapiens	South Africa: Ozwatini	May-2017'	0	0	0	0	0	0	0	0	0	0	0	0	0	0	0	0	1	0	0	0	0	0	0	0	1	1	0	0	0	1	1	0	0	0	1	0	1	0	0	0	0	0	0	0
GCA_003936585.1	Unknown	alcohol foam dispenser in hospital intensive care unit	blank	Pakistan	2016-12'	0	0	0	1	1	0	0	1	1	1	0	0	0	0	0	0	1	1	0	0	0	0	0	2	1	1	0	0	1	1	0	1	0	0	1	0	1	0	0	0	0	0	0	0
GCA_003936605.1	Unknown	washroom sink in hospital intensive care unit	blank	Pakistan	2016-04'	0	0	1	1	1	0	0	1	1	1	1	1	1	1	1	0	1	1	0	0	0	0	0	1	1	1	0	1	1	1	0	1	0	0	1	0	1	0	0	0	0	0	0	0
GCA_003936615.1	Unknown	nursing call button in hospital intensive care unit	blank	Pakistan	2016-12'	0	0	0	1	1	0	0	1	1	1	0	0	0	1	0	0	1	1	0	0	0	0	0	2	1	1	0	1	1	1	0	1	0	0	1	0	1	0	0	0	0	0	0	0
GCA_003937285.1	Unknown	bedside light switch in hospital intensive care unit	blank	Pakistan	2016-12'	0	0	1	1	1	0	0	1	1	1	0	0	0	1	0	0	1	1	0	0	0	0	0	2	1	1	0	1	1	1	0	1	0	0	1	0	1	0	0	0	0	0	0	0
GCA_003937355.1	Unknown	bedside rail in hospital intensive care unit	blank	Pakistan	2016-02'	0	0	1	1	1	0	0	1	1	1	0	0	0	0	0	0	1	1	0	0	0	0	0	2	1	1	0	0	1	1	0	1	0	0	1	0	1	0	0	0	0	0	0	0
GCA_003937555.1	2086	nursing call button in hospital intensive care unit	blank	Pakistan	2016-12'	0	0	0	0	0	0	0	1	1	1	0	0	0	1	0	0	1	1	0	0	0	0	0	1	1	1	0	0	1	1	0	1	0	0	1	0	1	0	0	0	0	0	0	0
GCA_003937575.1	Unknown	bedside rail in hospital intensive care unit	blank	Pakistan	2016-04'	0	0	1	1	1	0	0	1	1	1	0	0	0	0	0	0	1	1	0	0	0	0	0	2	1	1	0	0	1	1	0	1	0	0	1	0	1	0	0	0	0	0	0	0
GCA_003937935.1	Unknown	bedside rail in hospital intensive care unit	blank	Pakistan	2016-04'	0	0	1	1	1	0	0	1	1	1	0	0	0	0	0	0	1	1	0	0	0	0	0	2	1	1	0	0	1	1	0	1	0	0	1	0	1	0	0	0	0	0	0	0
GCA_003938005.1	Unknown	alcohol foam dispenser in hospital intensive care unit	blank	Pakistan	2016-02'	0	0	1	1	1	0	0	1	1	1	0	0	0	1	0	0	1	1	0	0	0	0	0	0	1	1	0	1	1	1	0	1	0	0	1	0	1	0	0	0	0	0	0	0
GCA_003938025.1	Unknown	nursing call button in hospital intensive care unit	blank	Pakistan	2016-02'	0	0	0	1	1	0	0	1	1	1	1	1	1	1	1	0	1	1	0	0	1	1	0	0	1	1	0	1	1	1	0	1	1	1	1	0	1	0	0	0	0	0	0	0
GCA_003938035.1	Unknown	bedside rail in hospital intensive care unit	blank	Pakistan	2016-02'	0	0	1	0	1	0	0	0	1	0	1	1	1	1	1	0	1	1	0	0	0	0	0	0	1	1	0	1	0	1	1	1	0	0	1	0	1	0	0	0	0	0	0	0
GCA_003938045.1	Unknown	alcohol foam dispenser in hospital intensive care unit	blank	Pakistan	2016-03'	0	0	1	1	1	0	0	1	1	1	0	0	0	0	0	0	1	1	0	0	0	0	0	2	1	1	0	0	1	1	0	1	0	0	1	0	1	0	0	0	0	0	0	0
GCA_003938065.1	Unknown	nursing call button in hospital intensive care unit	blank	Pakistan	2016-04'	0	0	1	1	1	0	0	1	1	1	0	0	0	0	0	0	1	1	0	0	0	0	0	2	1	1	0	0	1	1	0	1	0	0	1	0	1	0	0	0	0	0	0	0
GCA_003938105.1	Unknown	nursing call button in hospital intensive care unit	blank	Pakistan	2016-03'	0	0	1	1	1	0	0	1	1	1	0	0	0	0	0	0	1	1	0	0	0	0	0	2	1	1	0	0	1	1	0	1	0	0	1	0	1	0	0	0	0	0	0	0
GCA_003938125.1	Unknown	bedside rail in hospital intensive care unit	blank	Pakistan	2016-02'	0	0	1	1	1	0	0	1	1	1	1	1	1	1	1	0	1	1	0	0	0	0	0	1	1	1	0	1	1	1	0	1	0	0	1	0	1	0	0	0	0	0	0	0
GCA_003938135.1	Unknown	bedside light switch in hospital intensive care unit	blank	Pakistan	2016-02'	0	0	1	1	1	0	0	1	1	1	0	0	0	1	0	0	1	1	0	0	0	0	0	0	1	1	0	1	1	1	0	1	0	0	1	0	1	0	0	0	0	0	0	0
GCA_003938265.1	Unknown	washroom sink in hospital intensive care unit	blank	Pakistan	2016-03'	0	0	1	1	1	0	0	1	1	1	0	0	0	0	0	0	1	1	0	0	0	0	0	2	1	1	0	0	1	1	1	1	0	0	1	0	1	0	0	0	0	0	0	0
GCA_003938275.1	Unknown	bedside rail in hospital intensive care unit	blank	Pakistan	2016-02'	0	0	1	0	1	0	0	1	1	1	1	1	1	1	1	0	1	1	0	0	1	1	0	1	1	1	0	1	1	1	0	1	1	1	1	0	1	0	0	0	0	0	0	0
GCA_003938285.1	2329	bedside light switch in hospital intensive care unit	blank	Pakistan	2016-02'	0	0	1	0	1	0	0	1	1	1	1	1	1	1	1	0	1	1	0	0	1	1	0	0	1	1	0	1	1	1	0	1	1	1	1	0	1	0	0	0	0	0	0	0
GCA_003938305.1	Unknown	washroom sink in hospital intensive care unit	blank	Pakistan	2016-03'	0	0	1	1	1	0	0	1	1	1	0	0	0	0	0	0	1	1	0	0	0	0	0	2	1	1	0	0	1	1	1	1	0	0	1	0	1	0	0	0	0	0	0	0
GCA_003938345.1	2329	alcohol foam dispenser in hospital intensive care unit	blank	Pakistan	2016-02'	0	0	0	0	1	0	0	1	1	1	1	1	1	1	1	0	1	1	0	0	1	1	0	0	1	1	0	1	1	1	0	1	1	1	1	0	1	0	0	0	0	0	0	0
GCA_003938365.1	Unknown	nursing call button in hospital intensive care unit	blank	Pakistan	2016-01'	0	0	0	1	1	0	0	1	1	1	0	0	0	0	0	0	0	1	0	0	0	0	0	2	1	1	0	0	1	1	0	1	0	0	1	0	1	0	0	0	0	0	0	0
GCA_003938395.1	Unknown	alcohol foam dispenser in hospital intensive care unit	blank	Pakistan	2016-02'	0	0	1	1	1	0	0	1	1	1	0	0	0	0	0	0	1	1	0	0	0	0	0	2	1	1	0	0	1	1	1	1	0	0	1	0	1	0	0	0	0	0	0	0
GCA_003938445.1	Unknown	bedside rail in hospital intensive care unit	blank	Pakistan	2016-12'	0	0	0	1	1	0	0	1	1	1	0	0	0	0	0	0	1	1	0	0	0	0	0	2	1	1	0	0	1	1	0	1	0	0	1	0	1	0	0	0	0	0	0	0
GCA_003938485.1	2329	bedside rail in hospital intensive care unit	blank	Pakistan	2016-02'	0	0	1	0	1	0	0	1	1	1	1	1	1	1	1	0	1	1	0	0	1	1	0	0	1	1	0	1	1	1	0	1	1	1	1	0	1	0	0	0	0	0	0	0
GCA_003938495.1	Unknown	bedside light switch in hospital intensive care unit	blank	Pakistan	2016-01'	0	0	0	1	1	0	0	1	1	1	0	0	0	0	0	0	1	1	0	0	0	0	0	2	1	1	0	0	1	1	0	1	0	0	1	0	1	0	0	0	0	0	0	0
GCA_003938505.1	Unknown	nursing call button in hospital intensive care unit	blank	Pakistan	2016-03'	0	0	1	1	1	0	0	1	1	1	0	0	0	0	0	0	1	1	0	0	0	0	0	2	1	1	0	0	1	1	0	1	0	0	1	0	1	0	0	0	0	0	0	0
GCA_003938515.1	Unknown	washroom sink in hospital intensive care unit	blank	Pakistan	2016-02'	0	0	1	1	1	0	0	1	1	1	0	0	0	0	0	0	1	1	0	0	0	0	0	2	1	1	0	0	1	1	0	1	0	0	1	0	1	0	0	0	0	0	0	0
GCA_003938525.1	Unknown	alcohol foam dispenser in hospital intensive care unit	blank	Pakistan	2016-02'	0	0	1	1	1	0	0	1	1	1	0	0	0	1	0	0	1	1	0	0	0	0	0	0	1	1	0	1	1	1	0	1	0	0	1	0	1	0	0	0	0	0	0	0
GCA_003939145.1	Unknown	bedside light switch in hospital intensive care unit	blank	Pakistan	2016-12'	0	0	0	0	1	0	0	1	1	1	0	0	0	0	0	0	1	1	0	0	0	0	0	2	1	1	0	0	1	1	0	1	0	0	1	0	1	0	0	0	0	0	0	0
GCA_003939165.1	Unknown	bedside rail in hospital intensive care unit	blank	Pakistan	2016-02'	0	0	0	1	1	0	0	1	1	1	0	0	0	0	0	0	1	1	0	0	0	0	0	2	1	1	0	0	1	1	0	1	0	0	1	0	1	0	0	0	0	0	0	0
GCA_003939175.1	Unknown	alcohol foam dispenser in hospital intensive care unit	blank	Pakistan	2016-02'	0	0	1	1	1	0	0	1	1	1	0	0	0	0	0	0	1	1	0	0	0	0	0	2	1	1	0	0	1	1	1	1	0	0	1	0	1	0	0	0	0	0	0	0
GCA_003939205.1	Unknown	bedside rail in hospital intensive care unit	blank	Pakistan	2016-02'	0	0	1	1	1	0	0	1	1	1	1	1	1	1	1	0	1	1	0	0	0	0	0	1	1	1	0	1	1	1	0	1	0	0	1	0	1	0	0	0	0	0	0	0
GCA_003939215.1	Unknown	nursing call button in hospital intensive care unit	blank	Pakistan	2016-02'	0	0	1	1	1	0	0	1	1	1	0	0	0	0	0	0	1	1	0	0	0	0	0	2	1	1	0	0	1	1	0	1	0	0	1	0	1	0	0	0	0	0	0	0
GCA_003939705.1	Unknown	alcohol foam dispenser in hospital intensive care unit	blank	Pakistan	2016-12'	0	0	0	0	1	0	0	1	1	1	0	0	0	0	0	0	1	1	0	0	0	0	0	2	1	1	0	0	1	1	0	1	0	0	1	0	1	0	0	0	0	0	0	0
GCA_003939745.1	Unknown	alcohol foam dispenser in hospital intensive care unit	blank	Pakistan	2016-02'	0	0	1	0	1	0	0	0	1	0	1	1	1	1	1	0	1	1	0	0	0	0	0	0	1	1	0	1	0	1	1	1	0	0	1	0	1	0	0	0	0	0	0	0
GCA_003939765.1	Unknown	nursing call button in hospital intensive care unit	blank	Pakistan	2016-02'	0	0	1	0	1	0	0	0	1	0	1	1	1	1	1	0	1	1	0	0	0	0	0	0	1	1	0	1	0	1	0	1	0	0	1	0	1	0	0	0	0	0	0	0
GCA_003939775.1	Unknown	bedside light switch in hospital intensive care unit	blank	Pakistan	2016-02'	0	0	1	1	1	0	0	1	1	1	0	0	0	1	0	0	1	1	0	0	0	0	0	2	1	1	0	1	1	1	0	1	0	0	1	0	1	0	0	0	0	0	0	0
GCA_003939805.1	Unknown	bedside rail in hospital intensive care unit	blank	Pakistan	2016-01'	0	0	0	0	0	0	0	1	1	1	1	1	1	1	1	0	0	1	0	0	0	0	0	2	1	1	0	1	1	1	0	1	0	0	1	0	1	0	0	0	0	0	0	0
GCA_003940185.1	Unknown	alcohol foam dispenser in hospital intensive care unit	blank	Pakistan	2016-12'	0	0	0	0	0	0	0	1	1	1	0	0	0	0	0	0	1	1	0	0	0	0	0	1	1	1	0	0	1	1	0	1	0	0	1	0	1	0	0	0	0	0	0	0
GCA_003940215.1	Unknown	bedside rail in hospital intensive care unit	blank	Pakistan	2016-01'	0	0	1	1	1	0	0	1	1	1	0	0	0	0	0	0	0	1	0	0	0	0	0	2	1	1	0	0	1	1	0	1	0	0	1	0	1	0	0	0	0	0	0	0
GCA_003940245.1	Unknown	nursing call button in hospital intensive care unit	blank	Pakistan	2016-01'	0	0	1	1	1	0	0	1	1	1	0	0	0	0	0	0	1	1	0	0	0	0	0	2	1	1	0	0	1	1	0	1	0	0	1	0	1	0	0	0	0	0	0	0
GCA_003940995.1	Unknown	bedside light switch in hospital intensive care unit	blank	Pakistan	2016-04'	0	0	1	1	1	0	0	1	1	1	0	0	0	0	0	0	1	1	0	0	0	0	0	2	1	1	0	0	1	1	0	1	0	0	1	0	1	0	0	0	0	0	0	0
GCA_003947145.1	17	blank	Homo sapiens	China: Sichuan	Nov-2015'	0	0	0	0	0	0	0	1	1	1	0	0	0	1	1	0	0	1	0	0	0	0	0	2	1	1	0	1	1	1	0	0	0	0	1	0	1	0	0	0	0	0	0	0
GCA_003957785.1	203	urine	Homo sapiens	Australia: Brisbane	2016'	0	0	0	0	0	0	0	0	0	0	0	0	0	1	0	0	1	1	0	0	0	0	0	2	1	1	1	1	0	1	1	1	0	0	1	0	1	0	0	0	0	0	0	0
GCA_003965125.1	Unknown	washroom sink in hospital intensive care unit	blank	Pakistan	2016-03'	0	0	0	1	1	0	0	1	1	1	0	0	0	0	0	0	1	1	0	0	0	0	0	2	1	1	0	0	1	1	0	1	0	0	1	0	1	0	0	0	0	0	0	0
GCA_004006255.1	583	blank	blank	blank	blank'	0	0	0	0	0	0	0	1	1	1	0	0	0	0	0	0	1	0	0	0	0	0	0	0	1	1	0	0	0	1	0	0	0	0	0	1	1	0	0	0	0	0	0	0
GCA_004015145.1	Unknown	Korean adult feces	blank	South Korea: Seoul	2016-11-17'	0	0	0	0	0	0	0	0	0	0	1	1	1	1	1	0	1	0	0	0	0	0	0	0	1	1	0	1	0	1	0	1	0	0	0	1	1	0	0	0	0	0	0	0
GCA_004099785.1	2281	blank	bovine	USA	2013'	0	0	0	0	0	0	0	1	0	0	1	1	1	1	1	0	1	0	0	0	0	0	0	0	1	1	0	1	0	1	0	0	0	0	1	0	1	0	0	0	0	0	0	0
GCA_004099795.1	130	blank	bovine	USA	2013'	0	0	0	0	0	0	0	0	0	0	0	0	0	0	0	0	1	0	0	0	0	0	0	0	1	1	0	0	0	1	0	0	0	0	1	0	1	0	0	0	0	0	0	0
GCA_004099895.1	2281	blank	bovine	USA	2013'	0	0	0	0	0	0	0	1	0	0	1	1	1	1	1	0	1	0	0	0	0	0	0	0	1	1	0	1	0	1	0	0	0	0	1	0	1	0	0	0	0	0	0	0
GCA_004101305.1	2042	Spring water	blank	Pakistan: Rawalakot, Azad Kashmir, Natural spring	2016-01'	0	0	0	0	0	0	0	1	2	0	1	1	1	1	1	0	1	0	0	0	0	0	0	0	1	1	0	1	1	1	0	0	0	0	0	1	1	0	0	0	0	0	0	0
GCA_004101385.1	2107	food	blank	South Korea	2018'	0	0	0	0	0	0	0	0	0	0	0	0	0	1	0	0	1	0	0	0	0	0	0	0	1	1	0	0	0	1	0	1	0	0	0	1	1	0	0	0	0	0	0	0
GCA_004102995.1	17	bile	Homo sapiens	China	2014-09-10'	0	0	0	1	1	0	0	1	1	1	1	1	1	1	1	0	1	1	0	0	0	0	0	0	1	1	0	1	1	1	0	1	0	0	1	0	1	0	0	0	0	0	0	0
GCA_004103015.1	400	secretions	Homo sapiens	China	2015-05-08'	0	0	0	1	0	0	0	1	1	1	1	1	1	1	1	0	1	1	0	0	0	0	0	0	1	1	0	1	1	1	1	1	0	0	1	0	1	0	0	0	0	0	0	0
GCA_004103165.1	195	blood	Homo sapiens	China	2017-11-23'	0	0	0	1	0	0	0	0	0	0	1	1	1	1	1	0	1	1	0	0	0	0	0	1	1	1	0	1	0	1	0	0	0	0	1	0	1	0	0	0	0	0	0	0
GCA_004103475.1	2282	food	blank	South Korea	2018'	0	0	0	0	0	0	0	1	1	1	0	0	0	1	0	0	1	0	0	0	1	1	0	0	1	1	0	0	0	1	0	1	1	1	0	1	1	0	0	0	0	0	0	0
GCA_004125495.1	370	chicken carcass rinse samples	blank	New Zealand	2014'	0	0	0	0	0	0	0	0	1	0	0	0	0	1	0	0	0	0	0	0	0	0	0	0	1	1	0	1	1	1	0	0	0	0	1	0	1	0	0	0	0	0	0	0
GCA_004125555.1	370	chicken carcass rinse samples	blank	New Zealand	2014'	0	0	0	0	0	0	0	0	1	0	1	1	1	1	1	0	1	0	0	0	0	0	0	0	1	1	0	1	1	1	0	0	0	0	1	0	1	0	0	0	0	0	0	0
GCA_004125755.1	370	chicken carcass rinse samples	blank	New Zealand	2014'	0	0	0	0	0	0	0	0	1	0	1	1	1	1	1	0	1	0	0	0	0	0	0	0	1	1	0	1	1	1	0	0	0	0	1	0	1	0	0	0	0	0	0	0
GCA_004126585.1	196	chicken carcass rinse samples	blank	New Zealand	2014'	0	0	0	0	0	0	0	1	1	1	1	1	1	1	1	0	0	0	0	0	0	0	0	0	1	1	0	1	1	1	0	0	0	0	1	0	1	0	0	0	0	0	0	0
GCA_004126665.1	Unknown	chicken carcass rinse samples	blank	New Zealand	2014'	0	0	0	0	0	0	0	0	1	0	0	0	0	1	0	0	0	0	0	0	0	0	0	0	1	1	0	1	1	1	0	0	0	0	1	0	1	0	0	0	0	0	0	0
GCA_004126755.1	2105	chicken carcass rinse samples	blank	New Zealand	2006'	0	0	0	0	0	0	0	1	1	1	0	0	0	0	0	0	1	0	0	0	0	0	0	1	1	1	0	0	1	1	0	0	0	0	1	0	1	0	0	0	0	0	0	0
GCA_004126825.1	10	chicken carcass rinse samples	blank	New Zealand	2006'	0	0	0	0	0	0	0	1	1	1	0	0	0	0	0	0	0	0	0	0	0	0	0	1	1	1	0	0	1	1	0	0	0	0	1	0	1	0	0	0	0	0	0	0
GCA_004126905.1	2105	chicken carcass rinse samples	blank	New Zealand	2014'	0	0	0	0	0	0	0	1	1	1	0	0	0	0	0	0	1	0	0	0	0	0	0	1	1	1	0	0	1	1	0	0	0	0	1	0	1	0	0	0	0	0	0	0
GCA_004126915.1	26	chicken carcass rinse samples	blank	New Zealand	2014'	0	0	0	0	0	0	0	0	0	0	1	1	1	1	1	0	1	1	0	0	0	0	0	1	1	1	0	1	0	1	1	0	0	0	1	0	1	0	0	0	0	0	0	0
GCA_004126955.1	358	chicken carcass rinse samples	blank	New Zealand	2014'	0	0	0	0	0	0	0	1	1	1	0	0	0	0	0	0	1	0	0	0	0	0	0	1	1	1	0	0	1	1	0	0	0	0	1	0	1	0	0	0	0	0	0	0
GCA_004127175.1	2105	chicken carcass rinse samples	blank	New Zealand	2006'	0	0	0	0	0	0	0	1	1	1	0	0	0	0	0	0	1	0	0	0	0	0	0	1	1	1	0	0	1	1	0	0	0	0	1	0	1	0	0	0	0	0	0	0
GCA_004151665.1	Unknown	Infection	Homo sapiens	Pakistan: Islamabad	2014'	0	0	0	0	0	0	0	1	1	1	1	1	1	1	1	0	0	1	0	0	0	0	0	1	1	1	0	1	1	1	0	1	0	0	1	0	1	0	0	0	0	0	0	0
GCA_004151675.1	Unknown	Infection	Homo sapiens	Pakistan: Islamabad	2014'	0	0	0	0	0	0	0	1	1	1	1	1	1	1	1	0	1	1	0	0	1	1	0	1	0	1	0	1	1	1	0	1	1	1	1	0	1	0	0	0	0	0	0	0
GCA_004151685.1	Unknown	Infection	Homo sapiens	Pakistan: Islamabad	2014'	0	0	0	0	0	0	0	1	1	1	1	1	1	1	1	0	1	1	0	0	1	1	0	0	1	1	0	1	1	1	0	1	1	1	1	0	1	0	0	0	0	0	0	0
GCA_004151695.1	Unknown	Infection	Homo sapiens	Pakistan: Islamabad	2014'	0	0	0	0	0	0	0	1	1	1	1	1	1	2	1	0	1	1	0	0	1	1	0	0	1	1	0	2	1	1	0	1	1	1	1	0	1	0	0	0	0	0	0	0
GCA_004151705.1	Unknown	Infection	Homo sapiens	Pakistan: Islamabad	2014'	0	0	0	0	0	0	0	1	1	1	1	1	1	1	1	0	1	1	0	0	0	0	0	2	1	1	0	1	1	1	0	1	0	0	1	0	1	0	0	0	0	0	0	0
GCA_004151885.1	Unknown	Hospital Surface	blank	USA: St. Louis, MO	2018'	0	0	0	0	0	0	0	1	1	0	1	0	1	2	1	0	1	1	0	0	0	0	0	0	1	1	0	2	1	1	0	1	0	0	1	0	1	0	0	0	0	0	0	0
GCA_004152085.1	Unknown	Infection	Homo sapiens	USA: St. Louis, MO	2018'	0	0	0	0	0	0	0	1	1	1	0	0	0	1	0	0	0	1	0	0	0	0	0	1	1	1	0	1	1	1	0	1	0	0	1	0	1	0	0	0	0	0	0	0
GCA_004152225.1	412	Infection	Homo sapiens	USA: St. Louis, MO	2018'	0	0	0	0	0	0	0	1	1	1	1	1	1	1	1	0	1	1	0	0	0	0	0	2	1	1	0	1	1	1	0	1	0	0	1	0	1	0	0	0	0	0	0	0
GCA_004152325.1	Unknown	Infection	Homo sapiens	Pakistan: Islamabad	2014'	0	0	0	0	0	0	0	1	1	1	0	0	0	0	0	0	1	1	0	0	0	0	0	1	1	1	0	0	1	1	0	1	0	0	1	0	1	0	0	0	0	0	0	0
GCA_004152365.1	17	Infection	Homo sapiens	Pakistan: Islamabad	2014'	0	0	0	0	0	0	0	1	1	1	1	1	1	1	1	0	1	1	0	0	0	0	0	0	1	1	0	1	1	1	0	1	0	0	1	0	1	0	0	0	0	0	0	0
GCA_004152375.1	Unknown	Infection	Homo sapiens	Pakistan: Islamabad	2014'	0	0	0	0	0	0	0	1	1	1	0	0	0	1	0	0	1	1	0	1	1	1	0	1	1	1	0	1	1	1	1	1	1	1	1	0	1	0	0	0	0	0	0	0
GCA_004152475.1	Unknown	Infection	Homo sapiens	USA: St. Louis, MO	2018'	0	0	0	0	0	0	0	1	1	1	1	1	1	2	1	0	1	1	0	0	0	0	0	1	1	1	0	2	1	1	0	1	0	0	1	0	1	0	0	0	0	0	0	0
GCA_004152565.1	772	Infection	Homo sapiens	USA: St. Louis, MO	2018'	0	0	0	0	0	0	0	1	1	1	1	1	1	1	1	0	1	1	0	0	0	0	0	2	1	1	0	1	1	0	0	1	0	0	1	0	1	0	0	0	0	0	0	0
GCA_004300005.1	Unknown	blood	Homo sapiens	USA: Little Rock, AR	2018'	0	0	0	0	0	0	0	1	1	1	1	1	0	0	1	0	1	1	0	0	0	0	0	1	1	1	0	1	1	1	0	1	0	0	1	0	1	0	0	0	0	0	0	0
GCA_004300025.1	Unknown	blood	Homo sapiens	USA: Little Rock, AR	2018'	0	0	0	0	0	0	0	1	1	1	1	1	1	0	1	0	1	1	0	0	0	0	0	1	1	1	0	1	1	1	0	1	0	0	1	0	1	0	0	0	0	0	0	0
GCA_004300065.1	Unknown	blood	Homo sapiens	USA: Little Rock, AR	2018'	0	0	0	0	0	0	0	1	1	1	1	1	1	0	1	0	1	1	0	0	0	0	0	1	1	1	0	1	1	1	0	1	0	0	1	0	1	0	0	0	0	0	0	0
GCA_004300105.1	Unknown	blood	Homo sapiens	USA: Little Rock, AR	2018'	0	0	0	0	0	0	0	1	1	1	1	1	1	0	1	0	1	1	0	0	0	0	0	1	1	1	0	1	1	1	0	1	0	0	1	0	1	0	0	0	0	0	0	0
GCA_004300185.1	Unknown	blood	Homo sapiens	USA: Little Rock, AR	2018'	0	0	0	0	0	0	0	1	1	1	0	0	2	2	1	0	1	1	0	0	0	0	0	1	1	1	0	0	1	1	0	1	0	0	1	0	1	0	0	0	0	0	0	0
GCA_004300245.1	583	blood	Homo sapiens	USA: Little Rock, AR	2018'	0	0	0	0	0	0	0	1	2	0	0	0	0	0	0	0	0	0	0	0	0	0	0	0	1	1	0	0	2	1	0	0	0	0	0	1	1	0	0	0	0	0	0	0
GCA_004300265.1	412	blood	Homo sapiens	USA: Little Rock, AR	2018'	0	0	0	0	0	0	0	1	1	1	1	1	1	1	1	0	1	1	0	0	0	0	0	2	1	1	0	1	1	1	0	1	0	0	1	0	1	0	0	0	0	0	0	0
GCA_004300275.1	Unknown	blood	Homo sapiens	USA: Little Rock, AR	2018'	0	0	0	0	0	0	0	1	1	1	0	0	0	1	0	0	1	1	0	0	0	0	0	0	1	1	0	1	1	1	0	1	0	0	1	0	1	0	0	0	0	0	0	0
GCA_004300345.1	Unknown	blood	Homo sapiens	USA: Little Rock, AR	2018'	0	0	0	0	0	0	0	1	1	1	1	1	0	0	1	0	1	1	0	0	0	0	0	1	1	1	0	1	1	1	0	1	0	0	1	0	1	0	0	0	0	0	0	0
GCA_004300505.1	Unknown	blood	Homo sapiens	USA: Little Rock, AR	2018'	0	0	0	0	0	0	0	1	1	1	1	1	1	0	1	0	1	1	0	0	0	0	0	1	1	1	0	1	1	1	0	1	0	0	1	0	1	0	0	0	0	0	0	0
GCA_004300525.1	Unknown	blood	Homo sapiens	USA: Little Rock, AR	2018'	0	0	0	0	0	0	0	1	1	1	1	1	1	0	1	0	1	1	0	0	0	0	0	1	1	1	0	1	1	1	0	1	0	0	1	0	1	0	0	0	0	0	0	0
GCA_004300545.1	38	blood	Homo sapiens	USA: Little Rock, AR	2018'	0	0	0	0	0	0	0	0	0	0	0	0	0	0	0	0	1	0	0	0	0	0	0	0	1	1	0	0	0	1	0	0	0	0	1	0	1	0	0	0	0	0	0	0
GCA_004302885.1	Unknown	gastrointestinal tract	Homo sapiens	Denmark: Copenhagen	15-Apr-2013'	0	0	0	0	0	0	0	1	1	1	1	1	1	1	1	0	1	1	0	0	0	0	0	0	1	1	0	1	1	1	1	1	0	0	1	0	1	0	0	0	0	0	0	0
GCA_004328225.1	2281	blank	Grape	USA	2016'	0	0	0	0	0	0	0	1	0	0	1	1	1	1	1	0	1	0	0	0	0	0	0	0	1	1	0	1	0	1	0	0	0	0	1	0	1	0	0	0	0	0	0	0
GCA_004328235.1	2281	blank	Grape	USA	2016'	0	0	0	0	0	0	0	1	0	0	1	1	1	1	1	0	1	0	0	0	0	0	0	0	1	1	0	1	0	1	0	0	0	0	1	0	1	0	0	0	0	0	0	0
GCA_004328245.1	2281	blank	bovine	USA	2016'	0	0	0	0	0	0	0	1	0	0	1	1	1	1	1	0	1	0	0	0	0	0	0	0	1	1	0	1	0	1	0	0	0	0	1	0	1	0	0	0	0	0	0	0
GCA_004328255.1	2281	blank	Grape	USA	2016'	0	0	0	0	0	0	0	1	0	0	1	1	1	1	1	0	1	0	0	0	0	0	0	0	1	1	0	1	0	1	0	0	0	0	1	0	1	0	0	0	0	0	0	0
GCA_004328385.1	2281	blank	Grape	USA	2016'	0	0	0	0	0	0	0	1	0	0	1	1	1	1	1	0	1	0	0	0	0	0	0	0	1	1	0	1	0	1	0	0	0	0	1	0	1	0	0	0	0	0	0	0
GCA_004332055.1	32	animal-cattle-steer	cow	USA:TX	2016'	1	0	0	1	0	0	0	0	1	1	0	0	0	0	0	0	0	1	0	0	0	0	0	0	1	1	0	0	1	1	1	0	0	0	1	0	1	0	0	0	0	0	0	0
GCA_004332255.1	2281	blank	Grape	USA	2016'	0	0	0	0	0	0	0	1	0	0	1	1	1	1	1	0	1	0	0	0	0	0	0	0	1	1	0	1	0	1	0	0	0	0	1	0	1	0	0	0	0	0	0	0
GCA_004332275.1	2281	blank	carrot	USA	2016'	0	0	0	0	0	0	0	1	0	0	1	1	1	1	1	0	1	0	0	0	0	0	0	0	1	1	0	1	0	1	0	0	0	0	1	0	1	0	0	0	0	0	0	0
GCA_004368135.1	Unknown	Rectal swab	Homo sapiens	France: Boulogne-Billancourt	2013'	0	0	0	1	0	0	0	1	1	1	0	0	0	0	0	0	1	1	0	0	0	0	0	0	1	1	0	0	1	1	0	1	0	0	1	0	1	0	0	0	0	0	0	0
GCA_004923245.1	1500	meat pie	blank	Brazil: Rio de Janeiro	2008'	0	0	0	0	0	0	0	0	0	0	0	0	0	0	0	0	1	0	0	0	0	0	0	0	1	1	0	0	0	1	0	0	0	0	1	0	1	0	0	0	0	0	0	0
GCA_005166365.1	1054	infant feces	Homo sapiens	Egypt:Cairo	2012'	0	0	0	0	0	0	0	1	2	1	1	1	1	1	1	0	0	1	0	0	0	0	0	0	1	1	0	0	2	1	0	0	0	0	1	0	1	0	0	0	0	0	0	0
GCA_005234295.1	Unknown	rectal swab	Homo sapiens	New Zealand	2008'	0	0	0	0	0	0	0	1	1	1	1	1	1	1	1	0	1	1	0	0	0	0	0	0	1	1	0	1	1	1	0	1	0	0	1	0	1	0	0	0	0	0	0	0
GCA_005234315.1	Unknown	rectal swab	Homo sapiens	New Zealand	2008'	0	0	0	0	0	0	0	1	1	1	1	1	1	1	1	0	1	1	0	0	0	0	0	0	1	1	0	1	1	1	0	1	0	0	1	0	1	0	0	0	0	0	0	0
GCA_005234325.1	Unknown	rectal swab	Homo sapiens	New Zealand	2008'	0	0	0	0	0	0	0	1	1	1	1	1	1	1	1	0	1	1	0	0	0	0	0	0	1	1	0	1	1	1	0	1	0	0	1	0	1	0	0	0	0	0	0	0
GCA_005234345.1	Unknown	rectal swab	Homo sapiens	New Zealand	2008'	0	0	0	0	0	0	0	1	1	1	1	1	1	1	1	0	1	1	0	0	0	0	0	0	1	1	0	1	1	1	0	1	0	0	1	0	1	0	0	0	0	0	0	0
GCA_005234365.1	Unknown	feces (routine screen)	Homo sapiens	New Zealand	2008'	0	0	0	0	0	0	0	1	1	1	1	1	1	1	1	0	1	1	0	0	0	0	0	0	1	1	0	1	1	1	0	1	0	0	1	0	1	0	0	0	0	0	0	0
GCA_005234395.1	Unknown	rectal swab	Homo sapiens	New Zealand	2008'	0	0	0	0	0	0	0	1	1	1	1	1	1	1	1	0	1	1	0	0	0	0	0	0	1	1	0	1	1	1	0	1	0	0	1	0	1	0	0	0	0	0	0	0
GCA_005234435.1	17	rectal swab	Homo sapiens	New Zealand	2008'	0	0	0	0	0	0	0	1	1	1	1	0	1	1	1	0	1	1	0	0	0	0	0	1	1	1	0	0	1	1	0	1	0	0	1	0	1	0	0	0	0	0	0	0
GCA_005234485.1	Unknown	routine screen	Homo sapiens	New Zealand	2008'	0	0	0	0	0	0	0	1	1	1	1	1	1	1	1	0	1	1	0	0	0	0	0	0	1	1	0	1	1	1	0	1	0	0	1	0	1	0	0	0	0	0	0	0
GCA_005234495.1	Unknown	rectal swab	Homo sapiens	New Zealand	2007'	0	0	0	0	0	0	0	1	1	1	1	1	1	1	1	0	1	1	0	0	0	0	0	0	1	1	0	1	1	1	0	1	0	0	1	0	1	0	0	0	0	0	0	0
GCA_005234505.1	Unknown	rectal swab	Homo sapiens	New Zealand	2007'	0	0	0	0	0	0	0	1	1	1	1	1	1	1	1	0	1	1	0	0	0	0	0	0	1	1	0	1	1	1	0	1	0	0	1	0	1	0	0	0	0	0	0	0
GCA_005234515.1	Unknown	feces (routine screen)	Homo sapiens	New Zealand	2007'	0	0	0	0	0	0	0	1	1	1	1	1	1	1	1	0	1	1	0	0	0	0	0	0	1	1	0	1	1	1	0	1	0	0	1	0	1	0	0	0	0	0	0	0
GCA_005234565.1	17	abdominal wound	Homo sapiens	New Zealand	2004'	0	0	0	0	0	0	0	1	1	1	0	0	0	1	0	0	1	1	0	0	0	0	0	1	1	1	0	0	1	1	0	1	0	0	1	0	1	0	0	0	0	0	0	0
GCA_005234595.1	20	drain fluid	Homo sapiens	New Zealand	1998'	0	0	0	0	0	0	0	1	1	1	0	0	0	1	0	0	1	1	0	0	0	0	0	1	1	1	0	0	1	1	0	1	0	0	1	0	1	0	0	0	0	0	0	0
GCA_005234835.1	Unknown	rectal swab	Homo sapiens	New Zealand	2009'	0	0	0	0	0	0	0	0	0	0	0	0	0	0	0	0	1	0	0	0	0	0	0	0	1	1	0	0	0	1	0	1	0	0	0	1	1	0	0	0	0	0	0	0
GCA_005234905.1	Unknown	rectal swab	Homo sapiens	New Zealand	2008'	0	0	0	0	0	0	0	1	1	1	0	0	0	1	0	0	1	1	0	0	0	0	0	0	1	1	0	1	1	1	0	1	0	0	1	0	1	0	0	0	0	0	0	0
GCA_005234955.1	17	rectal swab	Homo sapiens	New Zealand	2008'	0	0	0	0	0	0	0	1	1	1	0	0	0	1	0	0	1	1	0	0	0	0	0	1	1	1	0	1	1	1	0	1	0	0	1	0	1	0	0	0	0	0	0	0
GCA_005234965.1	17	routine screen	Homo sapiens	New Zealand	2008'	0	0	0	0	0	0	0	1	1	1	1	0	1	1	1	0	1	1	0	0	0	0	0	1	1	1	0	0	1	1	0	1	0	0	1	0	1	0	0	0	0	0	0	0
GCA_005234975.1	17	feces	Homo sapiens	New Zealand	2008'	0	0	0	0	0	0	0	1	1	1	1	0	1	1	1	0	1	1	0	0	0	0	0	1	1	1	0	0	1	1	0	1	0	0	1	0	1	0	0	0	0	0	0	0
GCA_005234985.1	17	rectal swab	Homo sapiens	New Zealand	2008'	0	0	0	0	0	0	0	1	1	1	1	0	1	1	1	0	1	1	0	0	0	0	0	1	1	1	0	0	1	1	0	1	0	0	1	0	1	0	0	0	0	0	0	0
GCA_005235015.1	Unknown	rectal swab	Homo sapiens	New Zealand	2008'	0	0	0	0	0	0	0	1	1	1	1	1	1	1	1	0	1	1	0	0	0	0	0	0	1	1	0	1	1	1	0	1	0	0	1	0	1	0	0	0	0	0	0	0
GCA_005235045.1	Unknown	feces swab	Homo sapiens	New Zealand	2008'	0	0	0	0	0	0	0	1	1	1	1	1	1	1	1	0	1	1	0	0	0	0	0	0	1	1	0	1	1	1	0	1	0	0	1	0	1	0	0	0	0	0	0	0
GCA_005235075.1	Unknown	rectal swab	Homo sapiens	New Zealand	2008'	0	0	0	0	0	0	0	1	1	1	0	0	0	0	0	0	1	1	0	0	0	0	0	0	1	1	0	0	1	1	0	1	0	0	1	0	1	0	0	0	0	0	0	0
GCA_005235115.1	Unknown	rectal swab	Homo sapiens	New Zealand	2008'	0	0	0	0	0	0	0	1	1	1	1	1	1	1	1	0	1	1	0	0	0	0	0	0	1	1	0	1	1	1	0	1	0	0	1	0	1	0	0	0	0	0	0	0
GCA_005235275.1	Unknown	rectal swab	Homo sapiens	New Zealand	2008'	0	0	0	0	0	0	0	1	1	1	1	1	1	1	1	0	1	1	0	0	0	0	0	0	1	1	0	1	1	1	0	1	0	0	1	0	1	0	0	0	0	0	0	0
GCA_005235285.1	Unknown	rectal swab	Homo sapiens	New Zealand	2008'	0	0	0	0	0	0	0	1	1	1	1	1	1	1	1	0	1	1	0	0	0	0	0	0	1	1	0	1	1	1	0	1	0	0	1	0	1	0	0	0	0	0	0	0
GCA_005235295.1	Unknown	rectal swab	Homo sapiens	New Zealand	2008'	0	0	0	0	0	0	0	1	1	1	1	1	1	1	1	0	1	1	0	0	0	0	0	0	1	1	0	1	1	1	0	1	0	0	1	0	1	0	0	0	0	0	0	0
GCA_005235305.1	Unknown	routine screen	Homo sapiens	New Zealand	2008'	0	0	0	0	0	0	0	1	1	1	1	1	1	1	1	0	1	1	0	0	0	0	0	0	1	1	0	1	1	1	0	1	0	0	1	0	1	0	0	0	0	0	0	0
GCA_005235345.1	17	routine screen	Homo sapiens	New Zealand	2008'	0	0	0	0	0	0	0	1	1	1	0	0	0	1	0	0	1	1	0	0	0	0	0	1	1	1	0	1	1	1	0	1	0	0	1	0	1	0	0	0	0	0	0	0
GCA_005235375.1	17	stoma	Homo sapiens	New Zealand	2008'	0	0	0	0	0	0	0	1	1	1	1	0	1	1	1	0	1	1	0	0	0	0	0	1	1	1	0	0	1	1	0	1	0	0	1	0	1	0	0	0	0	0	0	0
GCA_005235385.1	17	stoma	Homo sapiens	New Zealand	2008'	0	0	0	0	0	0	0	1	1	1	1	0	1	1	1	0	1	1	0	0	0	0	0	1	1	1	0	0	1	1	0	1	0	0	1	0	1	0	0	0	0	0	0	0
GCA_005235465.1	17	rectal swab	Homo sapiens	New Zealand	2008'	0	0	0	0	0	0	0	1	1	1	1	0	1	1	1	0	1	1	0	0	0	0	0	1	1	1	0	0	1	1	0	1	0	0	1	0	1	0	0	0	0	0	0	0
GCA_005235475.1	17	rectal swab	Homo sapiens	New Zealand	2008'	0	0	0	0	0	0	0	1	1	1	1	0	1	1	1	0	1	1	0	0	0	0	0	1	1	1	0	0	1	1	0	1	0	0	1	0	1	0	0	0	0	0	0	0
GCA_005235495.1	Unknown	urine	Homo sapiens	New Zealand	2007'	0	0	0	0	0	0	0	1	1	1	1	1	1	1	1	0	1	1	0	0	0	0	0	0	1	1	0	1	1	1	0	1	0	0	1	0	1	0	0	0	0	0	0	0
GCA_005235535.1	Unknown	rectal swab	Homo sapiens	New Zealand	2007'	0	0	0	0	0	0	0	1	1	1	1	1	1	1	1	0	1	1	0	0	0	0	0	0	1	1	0	1	1	1	0	1	0	0	1	0	1	0	0	0	0	0	0	0
GCA_005235565.1	Unknown	routine screen	Homo sapiens	New Zealand	2007'	0	0	0	0	0	0	0	1	1	1	1	1	1	1	1	0	1	1	0	0	0	0	0	0	1	1	0	1	1	1	0	1	0	0	1	0	1	0	0	0	0	0	0	0
GCA_005235575.1	Unknown	routine screen	Homo sapiens	New Zealand	2007'	0	0	0	0	0	0	0	1	1	1	1	1	1	1	1	0	1	1	0	0	0	0	0	0	1	1	0	1	1	1	0	1	0	0	1	0	1	0	0	0	0	0	0	0
GCA_005235585.1	Unknown	routine screen	Homo sapiens	New Zealand	2007'	0	0	0	0	0	0	0	1	1	1	1	1	1	1	1	0	1	1	0	0	0	0	0	0	1	1	0	1	1	1	0	1	0	0	1	0	1	0	0	0	0	0	0	0
GCA_005235635.1	Unknown	rectal swab	Homo sapiens	New Zealand	2007'	0	0	0	0	0	0	0	1	1	1	1	1	1	1	1	0	1	1	0	0	0	0	0	0	1	1	0	1	1	1	0	1	0	0	1	0	1	0	0	0	0	0	0	0
GCA_005235645.1	Unknown	rectal swab	Homo sapiens	New Zealand	2007'	0	0	0	0	0	0	0	1	1	1	1	1	1	1	1	0	1	1	0	0	0	0	0	0	1	1	0	1	1	1	0	1	0	0	1	0	1	0	0	0	0	0	0	0
GCA_005235655.1	Unknown	rectal swab	Homo sapiens	New Zealand	2007'	0	0	0	0	0	0	0	1	1	1	1	1	1	1	1	0	1	1	0	0	0	0	0	0	1	1	0	1	1	1	0	1	0	0	1	0	1	0	0	0	0	0	0	0
GCA_005235665.1	Unknown	rectal swab	Homo sapiens	New Zealand	2007'	0	0	0	0	0	0	0	1	1	1	1	1	1	1	1	0	1	1	0	0	0	0	0	0	1	1	0	1	1	1	0	1	0	0	1	0	1	0	0	0	0	0	0	0
GCA_005235685.1	Unknown	tissue blood clot	Homo sapiens	New Zealand	2007'	0	0	0	0	0	0	0	1	1	1	1	1	1	1	1	0	1	1	0	0	0	0	0	0	1	1	0	1	1	1	0	1	0	0	1	0	1	0	0	0	0	0	0	0
GCA_005235725.1	Unknown	rectal swab	Homo sapiens	New Zealand	2007'	0	0	0	0	0	0	0	1	1	1	1	1	1	1	1	0	1	1	0	0	0	0	0	0	1	1	0	1	1	1	0	1	0	0	1	0	1	0	0	0	0	0	0	0
GCA_005235735.1	203	catheter urine	Homo sapiens	New Zealand	2005'	0	0	0	0	0	0	0	1	1	1	1	1	1	1	1	0	1	1	0	0	0	0	0	2	0	1	0	1	1	1	0	1	0	0	1	0	1	0	0	0	0	0	0	0
GCA_005235745.1	203	urine	Homo sapiens	New Zealand	2005'	0	0	0	0	0	0	0	1	1	1	1	1	1	1	1	0	1	1	0	0	0	0	0	2	1	1	0	1	1	1	0	1	0	0	1	0	1	0	0	0	0	0	0	0
GCA_005235965.1	16	blank	Homo sapiens	New Zealand	2001'	0	0	0	0	0	0	0	1	1	1	1	1	1	1	1	0	1	1	0	0	0	0	0	2	1	1	0	1	1	1	0	1	0	0	1	0	1	0	0	0	0	0	0	0
GCA_005236155.1	9	poultry feces	Gallus gallus domesticus	New Zealand	2002/2003'	0	0	0	0	0	0	0	0	0	0	1	1	1	1	1	0	1	0	0	0	0	0	0	0	1	1	0	1	0	1	0	0	0	0	1	0	1	0	0	0	0	0	0	0
GCA_005236325.1	1099	poultry feces	Gallus gallus domesticus	New Zealand	2002/2003'	0	0	0	0	0	0	0	0	0	0	0	0	0	0	0	0	1	0	0	0	0	0	0	0	1	1	0	0	0	1	0	0	0	0	1	0	1	0	0	0	0	0	0	0
GCA_005236505.1	2105	poultry feces	Gallus gallus domesticus	New Zealand	2002/2003'	0	0	0	0	0	0	0	1	1	1	0	0	0	0	0	0	1	0	0	0	0	0	0	1	1	1	0	0	1	1	1	0	0	0	1	0	1	0	0	0	0	0	0	0
GCA_005236645.1	2105	poultry feces	Gallus gallus domesticus	New Zealand	2002/2003'	0	0	0	0	0	0	0	1	1	1	0	0	0	0	0	0	1	0	0	0	0	0	0	1	1	1	0	0	1	1	0	0	0	0	1	0	1	0	0	0	0	0	0	0
GCA_005237055.1	195	poultry feces	Gallus gallus domesticus	New Zealand	2001'	0	0	0	0	0	0	0	1	1	1	1	1	1	1	1	0	1	0	0	0	0	0	0	1	1	1	0	1	1	1	1	0	0	0	1	0	1	0	0	0	0	0	0	0
GCA_005237065.1	2279	poultry feces	Gallus gallus domesticus	New Zealand	2001'	0	0	0	0	0	0	0	1	1	1	0	0	0	0	0	0	0	0	0	0	0	0	0	0	1	1	0	0	1	1	1	0	0	0	1	0	1	0	0	0	0	0	0	0
GCA_005237215.1	Unknown	poultry feces	Gallus gallus domesticus	New Zealand	2002/2003'	0	0	0	0	0	0	0	1	1	1	0	0	0	0	0	0	1	0	0	0	0	0	0	0	1	1	0	0	1	1	1	0	0	0	1	0	1	0	0	0	0	0	0	0
GCA_005237275.1	2248	poultry feces	Gallus gallus domesticus	New Zealand	2002/2003'	0	0	0	0	0	0	0	1	1	1	0	0	0	1	0	0	1	0	0	0	0	0	0	0	1	1	0	0	1	1	1	0	0	0	1	0	1	0	0	0	0	0	0	0
GCA_005237545.1	2248	poultry feces	Gallus gallus domesticus	New Zealand	2002/2003'	0	0	0	0	0	0	0	1	1	1	0	0	0	1	0	0	1	0	0	0	0	0	0	0	1	1	0	0	1	1	0	0	0	0	1	0	1	0	0	0	0	0	0	0
GCA_005237705.1	245	poultry feces	Gallus gallus domesticus	New Zealand	2002/2003'	0	0	0	0	0	0	0	1	1	1	1	1	1	1	1	0	1	1	0	0	0	0	0	0	1	1	0	1	1	1	1	0	0	0	1	0	1	0	0	0	0	0	0	0
GCA_005238665.1	2105	poultry feces	Gallus gallus domesticus	New Zealand	2000'	0	0	0	0	0	0	0	1	1	1	0	0	0	0	0	0	1	0	0	0	0	0	0	1	1	1	0	0	1	1	1	0	0	0	1	0	1	0	0	0	0	0	0	0
GCA_005238785.1	195	poultry feces	Gallus gallus domesticus	New Zealand	2001'	0	0	0	0	0	0	0	1	1	1	1	1	1	1	1	0	1	0	0	0	0	0	0	1	1	1	0	1	1	1	0	0	0	0	1	0	1	0	0	0	0	0	0	0
GCA_005238815.1	195	poultry feces	Gallus gallus domesticus	New Zealand	2001'	0	0	0	0	0	0	0	1	1	1	1	1	1	1	1	0	1	0	0	0	0	0	0	1	1	1	0	1	1	1	1	0	0	0	1	0	1	0	0	0	0	0	0	0
GCA_005238875.1	2279	poultry feces	Gallus gallus domesticus	New Zealand	2001'	0	0	0	0	0	0	0	1	1	1	0	0	0	0	0	0	0	0	0	0	0	0	0	0	1	1	0	0	1	1	1	0	0	0	1	0	1	0	0	0	0	0	0	0
GCA_005238985.1	2105	poultry feces	Gallus gallus domesticus	New Zealand	2000'	0	0	0	0	0	0	0	1	1	1	0	0	0	0	0	0	1	0	0	0	0	0	0	1	1	1	0	0	1	1	1	0	0	0	1	0	1	0	0	0	0	0	0	0
GCA_005281885.1	17	rectal swab	Homo sapiens	New Zealand	2008'	0	0	0	0	0	0	0	1	1	1	0	0	0	1	0	0	1	1	0	0	0	0	0	1	1	1	0	1	1	1	0	1	0	0	1	0	1	0	0	0	0	0	0	0
GCA_005287905.1	Unknown	routine screen	Homo sapiens	New Zealand	2007'	0	0	0	0	0	0	0	1	1	1	1	1	1	1	1	0	1	1	0	0	0	0	0	0	1	1	0	1	1	1	0	1	0	0	1	0	1	0	0	0	0	0	0	0
GCA_005451945.1	Unknown	feces	Homo sapiens	China: Shenzhen	2018-06-15'	0	0	0	0	0	0	0	1	1	1	0	0	0	0	0	0	1	1	0	0	0	0	0	0	1	1	0	0	1	1	1	1	0	0	1	0	1	0	0	0	0	0	0	0
GCA_005517315.1	Unknown	Pus	Homo sapiens	India	2019'	0	0	0	2	0	0	0	1	1	1	1	1	1	1	1	0	1	1	0	0	1	1	0	1	1	1	0	1	1	1	1	1	1	1	1	0	1	0	0	0	0	0	0	0
GCA_005576735.1	17	Pus	Homo sapiens	India	2019'	0	0	0	1	0	0	0	1	1	1	0	0	0	1	0	0	1	1	0	0	0	0	0	0	1	1	0	1	1	1	0	0	0	0	1	0	1	0	0	0	0	0	0	0
GCA_005886545.1	Unknown	blank	Homo sapiens	USA:Arkansas	2018-06-28'	0	0	0	0	0	0	0	1	1	1	0	0	0	1	0	0	1	1	0	0	0	0	0	1	1	1	0	1	1	1	0	1	0	0	1	0	1	0	0	0	0	0	0	0
GCA_005886655.1	Unknown	blank	Homo sapiens	USA:Arkansas	2018-07-07'	0	0	0	0	0	0	0	1	1	1	0	0	0	1	0	0	1	1	0	0	0	0	0	1	1	1	0	1	1	1	0	1	0	0	1	0	1	0	0	0	0	0	0	0
GCA_005886715.1	Unknown	blank	Homo sapiens	USA:Arkansas	2018-09-18'	0	0	0	0	0	0	0	1	1	1	0	0	0	1	0	0	1	1	0	0	0	0	0	1	1	1	0	1	1	1	1	1	0	0	1	0	1	0	0	0	0	0	0	0
GCA_005886735.1	Unknown	blank	Homo sapiens	USA:Arkansas	2018-09-26'	0	0	0	0	0	0	0	1	1	1	0	0	0	1	0	0	1	1	0	0	0	0	0	1	1	1	0	1	1	1	1	1	0	0	1	0	1	0	0	0	0	0	0	0
GCA_005952885.1	280	blank	Homo sapiens	USA: Houston	2015'	0	0	0	0	0	0	0	1	1	1	0	0	0	1	0	1	0	1	0	0	0	0	0	1	1	1	0	0	1	1	1	1	0	0	1	0	1	0	0	0	0	0	0	0
GCA_006007925.1	78	urine	Homo sapiens	China:Hangzhou	03-Dec-2018'	0	0	0	0	0	0	0	1	1	1	0	0	0	1	0	1	1	1	0	0	0	0	0	1	1	1	0	0	1	1	1	1	0	0	1	0	1	0	0	0	0	0	0	0
GCA_006280355.1	2250	young chicken	chicken	USA:DE	2018'	0	0	0	0	0	0	0	0	0	0	1	1	1	1	1	0	1	0	0	0	0	0	0	1	1	1	0	1	0	1	0	0	0	0	1	0	1	0	0	0	0	0	0	0
GCA_006337045.1	19	feces	Homo sapiens	South Korea	2019-04-04'	0	0	0	0	0	0	0	0	0	0	1	2	2	2	2	0	1	2	0	0	0	0	0	1	1	1	0	2	0	1	1	1	0	0	1	0	1	0	0	0	0	0	0	0
GCA_006337145.1	361	feces	Homo sapiens	South Korea	2019-04-04'	0	0	0	0	0	0	0	0	0	0	1	1	1	1	1	0	1	0	0	0	0	0	0	0	1	1	0	1	0	1	0	1	0	0	0	1	1	0	0	0	0	0	0	0
GCA_006351785.1	19	feces	Homo sapiens	South Korea	2019-04-04'	0	0	0	0	0	0	0	0	0	0	1	1	1	1	1	0	1	1	0	0	0	0	0	1	1	1	0	1	0	1	1	1	0	0	1	0	1	0	0	0	0	0	0	0
GCA_006351845.1	1091	retail chicken	blank	USA:MD	2015'	0	0	0	0	0	0	0	1	1	1	0	0	0	0	0	0	1	0	0	0	0	0	0	0	1	1	0	0	1	1	0	0	0	0	1	0	1	0	0	0	0	0	0	0
GCA_006375675.1	1055	river water	blank	Portugal: Porto	2003'	0	0	0	0	0	0	0	0	1	0	0	0	0	0	0	0	0	1	0	0	0	0	0	0	1	1	0	0	1	1	0	0	0	0	1	0	1	0	0	0	0	0	0	0
GCA_006375685.1	1059	supermaket trout	blank	Portugal: Porto	2012'	0	0	0	0	0	0	0	1	1	1	0	0	0	0	0	0	1	0	0	0	0	0	0	0	1	1	0	0	1	1	0	0	0	0	1	0	1	0	0	0	0	0	0	0
GCA_006375755.1	430	piggery dust	blank	Portugal: Torrao	2006'	0	0	0	0	0	0	0	1	1	1	1	1	1	1	1	0	0	0	0	0	0	0	0	0	1	1	0	1	1	1	0	1	0	0	1	0	1	0	0	0	0	0	0	0
GCA_006375775.1	Unknown	piggery environmental water	blank	Portugal: Torrao	2006'	0	0	0	0	0	0	0	1	1	1	0	0	0	0	0	0	1	1	0	0	0	0	0	1	1	1	0	1	1	1	0	1	0	0	1	0	1	0	0	0	0	0	0	0
GCA_006375785.1	Unknown	urine	Homo sapiens	Tunisia: Gafsa	2014'	0	0	0	0	0	0	0	1	1	1	0	0	0	0	0	0	0	1	0	0	0	0	0	0	1	1	0	0	1	1	0	1	0	0	1	0	1	0	0	0	0	0	0	0
GCA_006375795.1	17	blood	Homo sapiens	Tunisia: Gafsa	2014'	0	0	0	0	0	0	0	1	1	1	1	1	1	2	1	0	1	1	0	0	0	0	0	0	1	1	0	0	1	1	1	1	0	0	1	0	1	0	0	0	0	0	0	0
GCA_006375815.1	434	piggery air	blank	Portugal: Felgueiras	2007'	0	0	0	0	0	0	0	1	1	0	1	1	1	1	1	0	1	0	0	0	0	0	0	0	1	1	0	1	1	1	0	0	0	0	0	1	1	0	0	0	0	0	0	0
GCA_006375975.1	Unknown	foot wound	Homo sapiens	Portugal: Covilha	2007'	0	0	0	0	0	0	0	1	1	1	1	1	1	0	1	0	1	1	0	0	0	0	0	1	1	1	0	0	1	1	0	1	0	0	1	0	1	0	0	0	0	0	0	0
GCA_006375995.1	190	urine	Homo sapiens	Portugal: Coimbra	1998'	0	0	0	0	0	0	0	1	1	1	1	1	1	1	1	0	0	1	0	0	0	0	0	0	0	1	0	1	1	1	0	0	0	0	1	0	1	0	0	0	0	0	0	0
GCA_006376015.1	Unknown	Catheter	Homo sapiens	Portugal: Coimbra	1996'	0	0	0	0	0	0	0	1	1	1	1	1	1	1	1	0	0	1	0	0	0	0	0	1	1	1	0	1	1	1	0	1	0	0	1	0	1	0	0	0	0	0	0	0
GCA_006376075.1	22	blood	Homo sapiens	Spain: Madrid	2006'	0	0	0	0	0	0	0	0	1	0	1	1	1	1	1	0	0	1	0	0	1	1	0	0	1	1	0	1	1	1	0	0	1	1	1	0	1	0	0	0	0	0	0	0
GCA_006376095.1	22	feces	Homo sapiens	Portugal: Porto	2001'	0	0	0	0	0	0	0	0	1	0	1	1	1	1	1	0	1	1	0	0	0	0	0	0	1	1	0	1	0	1	0	0	0	0	1	0	1	0	0	0	0	0	0	0
GCA_006376105.1	704	blood	Homo sapiens	Spain: Madrid	2001'	0	0	0	0	0	0	0	0	1	1	1	1	1	1	1	0	0	0	0	0	0	0	0	0	1	1	0	1	1	1	0	0	0	0	0	1	1	0	0	0	0	0	0	0
GCA_006376115.1	361	feces	Homo sapiens	Portugal: Porto	2001'	0	0	0	0	0	0	0	0	0	0	1	1	1	1	1	0	0	0	0	0	0	0	0	0	1	1	0	1	0	1	0	1	0	0	0	1	1	0	0	0	0	0	0	0
GCA_006376145.1	22	blood	Homo sapiens	Spain: Madrid	1999'	0	0	0	0	0	0	0	0	1	0	1	1	1	1	1	0	1	1	0	0	0	0	0	0	1	1	0	1	1	1	0	0	0	0	1	0	1	0	0	0	0	0	0	0
GCA_006376195.1	17	bovine milk 2	blank	Tunisia: Tunis	2016'	0	0	0	0	0	0	0	1	1	1	1	1	1	2	1	0	1	1	0	0	0	0	0	0	1	1	0	0	1	1	1	1	0	0	1	0	1	0	0	0	0	0	0	0
GCA_006376215.1	Unknown	bovine milk 1	blank	Tunisia: Tunis	2016'	0	0	0	0	0	0	0	1	1	1	1	1	1	1	1	0	0	1	0	0	0	0	0	2	1	1	0	1	1	1	1	1	0	0	1	0	1	0	0	0	0	0	0	0
GCA_006376225.1	203	bovine meat 2	blank	Tunisia: Tunis	2016'	0	0	0	0	0	0	0	1	1	1	1	0	1	2	1	0	1	1	0	0	0	0	0	2	1	1	0	0	1	1	1	1	0	0	1	0	1	0	0	0	0	0	0	0
GCA_006376235.1	17	bovine meat 3	blank	Tunisia: El Mourouj	2016'	0	0	0	0	0	0	0	1	1	1	1	1	1	2	1	0	1	1	0	0	0	0	0	0	1	1	0	0	1	1	1	1	0	0	1	0	1	0	0	0	0	0	0	0
GCA_006376275.1	94	river water	blank	Portugal: Caima	2010'	0	0	0	0	0	0	0	0	0	0	1	1	1	0	1	0	0	0	0	1	1	1	0	0	1	1	0	1	0	1	0	1	1	1	0	1	1	0	0	0	0	0	0	0
GCA_006376285.1	393	piggery manure	blank	Portugal: Torrao	2006'	0	0	0	0	0	0	0	1	1	1	1	1	1	1	1	0	1	1	0	0	0	0	0	0	1	1	0	1	1	1	0	0	0	0	1	0	1	0	0	0	0	0	0	0
GCA_006376295.1	Unknown	bovine meat 1	blank	Tunisia: Zahrouni	2016'	0	0	0	0	0	0	0	1	1	1	0	0	0	0	0	0	0	1	0	0	0	0	0	0	1	1	0	0	1	1	0	1	0	0	1	0	1	0	0	0	0	0	0	0
GCA_006381655.1	29	aviary environment	blank	Angola: Benguela	2013'	0	0	0	0	0	0	0	0	1	0	1	1	1	1	1	0	1	0	0	0	0	0	0	0	1	1	0	1	1	1	0	0	0	0	1	0	1	0	0	0	0	0	0	0
GCA_006541175.1	212	Beef carcass post-hide removal	blank	Canada: Alberta	15-Oct-2015'	0	0	0	1	0	0	0	1	1	0	0	0	0	0	0	0	1	0	0	0	0	0	0	1	1	1	0	0	0	1	0	0	0	0	1	0	1	0	0	0	0	0	0	0
GCA_006541485.1	76	Beef carcass after final wash	blank	Canada: Alberta	11-Feb-2016'	0	0	0	0	0	0	0	0	0	0	1	1	1	1	1	0	1	0	0	0	1	1	0	0	1	1	0	1	0	1	0	1	1	1	0	1	1	0	0	0	0	0	0	0
GCA_006541535.1	29	Beef carcass post-hide removal	blank	Canada: Alberta	14-Jan-2016'	0	0	0	0	0	0	0	0	1	0	0	0	0	0	0	0	1	0	0	0	0	0	0	0	1	1	0	0	1	1	0	0	0	0	1	0	1	0	0	0	0	0	0	0
GCA_006541615.1	76	Retail ground beef	blank	Canada: Alberta	21-Jul-2014'	0	0	0	0	0	0	0	0	0	0	0	0	1	1	1	0	1	0	0	0	0	0	0	0	1	1	0	1	0	1	0	1	0	0	0	1	1	0	0	0	0	0	0	0
GCA_006541625.1	76	Beef carcass after final wash	blank	Canada: Alberta	11-Feb-2016'	0	0	0	0	0	0	0	0	0	0	1	1	1	1	1	0	1	0	0	0	1	1	0	0	1	1	0	1	0	1	0	1	1	1	0	1	1	0	0	0	0	0	0	0
GCA_006541685.1	Unknown	Retail ground beef	blank	Canada: Alberta	21-Jul-2014'	0	0	0	0	0	0	0	0	0	0	0	0	1	1	1	0	1	0	0	0	0	0	0	0	1	1	0	1	0	1	0	1	0	0	0	1	1	0	0	0	0	0	0	0
GCA_006575625.1	549	infection	Homo sapiens	USA: Houston	2015'	0	0	0	0	0	0	0	1	1	1	1	0	1	2	1	0	1	1	0	0	0	0	0	1	1	1	0	2	1	1	1	1	0	0	1	0	1	0	0	0	0	0	0	0
GCA_006741355.1	2256	Eutrophic soil	blank	Egypt: Kafr-El-Sheik governorate	2013-10-25'	0	0	0	0	0	0	0	1	1	1	1	1	1	1	1	0	1	0	0	0	0	0	0	0	1	1	0	1	1	1	0	0	0	0	1	0	1	0	0	0	0	0	0	0
GCA_007625025.1	70	intestines	Homo sapiens	Russia: Orenburg	May-2016'	0	0	0	0	0	0	0	0	0	0	1	0	1	1	1	0	0	0	0	1	1	1	0	0	1	1	0	1	0	1	0	0	1	1	0	1	1	0	0	0	0	0	0	0
GCA_007917035.3	203	feces	Homo sapiens	Sweden:Halmstad	2014'	0	0	0	0	0	0	0	1	1	1	2	2	2	2	2	1	1	1	0	0	0	0	0	2	1	1	0	2	1	1	1	1	0	0	1	0	1	0	0	0	0	0	0	0
GCA_007917315.3	203	feces	Homo sapiens	Sweden:Halmstad	2014'	0	0	0	0	0	0	0	1	1	1	2	2	2	2	2	1	1	1	0	0	0	0	0	2	1	1	0	2	1	1	1	1	0	0	1	0	1	0	0	0	0	0	0	0
GCA_007923785.2	1126	swine	blank	China: Yunnan	2017-10-27'	0	0	0	0	1	0	0	1	1	1	0	0	0	0	0	0	1	0	0	0	0	0	0	0	1	1	0	0	1	1	0	0	0	0	1	0	1	0	0	0	0	0	0	0
GCA_007923865.2	2411	chicken	blank	China: Sichuan	2017-05-30'	0	0	0	0	1	0	0	0	1	0	0	0	0	0	0	0	1	0	0	0	0	0	0	0	1	1	0	0	1	1	1	0	0	0	1	0	1	0	0	0	0	0	0	0
GCA_007923885.2	156	swine	blank	China: Shandong	2017-07-22'	0	0	0	0	1	0	0	0	0	0	0	0	0	0	0	0	0	0	0	0	0	0	0	0	1	1	0	0	0	1	0	0	0	0	1	0	1	0	0	0	0	0	0	0
GCA_007923905.2	97	chicken	blank	China: Henan	2017-07-20'	0	0	0	0	1	0	0	1	1	0	0	0	0	0	0	0	1	0	0	0	0	0	0	0	1	1	0	0	2	1	0	0	0	0	1	0	1	0	0	0	0	0	0	0
GCA_007923925.2	1660	chicken	blank	China: HeBei	2017-06-20'	0	0	0	0	2	0	0	0	1	0	0	0	0	0	0	0	1	0	0	0	0	0	0	0	1	1	0	0	1	1	1	0	0	0	1	0	1	0	0	0	0	0	0	0
GCA_007923945.2	22	swine	blank	China: Guizhou	2017-05-20'	0	0	0	0	1	0	0	1	2	1	0	0	0	0	0	0	1	1	0	0	0	0	0	0	1	1	0	0	2	1	1	0	0	0	1	0	1	0	0	0	0	0	0	0
GCA_007923965.2	22	chicken	blank	China: Shandong	2017-08-24'	0	0	0	0	1	0	0	1	1	1	0	0	0	0	0	0	1	1	0	0	0	0	0	0	1	1	0	0	1	1	1	0	0	0	1	0	1	0	0	0	0	0	0	0
GCA_008000855.1	76	blank	Homo sapiens	South Korea	2019-05-17'	0	0	0	0	0	0	0	0	0	0	1	1	1	1	1	0	1	0	0	0	0	1	0	0	1	1	0	1	0	1	0	1	1	1	0	1	1	0	0	0	0	0	0	0
GCA_008079185.1	22	Dried Ossban	blank	Tunisia	2017-02'	0	0	0	0	0	0	0	1	1	0	0	0	0	1	0	0	1	1	0	0	0	0	0	0	1	1	0	1	1	1	0	0	0	0	1	0	1	0	0	0	0	0	0	0
GCA_008079195.1	Unknown	Dried Ossban	blank	Tunisia	2017-02'	0	0	0	0	0	0	0	0	1	0	0	0	0	0	0	0	1	0	0	0	0	0	0	0	1	1	0	0	1	1	0	0	0	0	1	0	1	0	0	0	0	0	0	0
GCA_008079205.1	22	Dried Ossban	blank	Tunisia	2017-02'	0	0	0	0	0	0	0	1	1	0	0	0	0	1	0	0	1	1	0	0	0	0	0	0	1	1	0	1	1	1	0	0	0	0	1	0	1	0	0	0	0	0	0	0
GCA_008079215.1	22	Dried Ossban	blank	Tunisia	2017-02'	0	0	0	0	0	0	0	0	1	1	0	0	0	0	0	0	0	1	0	0	0	0	0	0	1	1	0	0	1	1	1	0	0	0	1	0	1	0	0	0	0	0	0	0
GCA_008079275.1	22	Dried Ossban	blank	Tunisia	2017-02'	0	0	0	0	0	0	0	0	1	0	0	0	0	1	0	0	1	1	0	0	0	0	0	0	1	1	0	1	1	1	0	0	0	0	1	0	1	0	0	0	0	0	0	0
GCA_008330605.1	178	Meju, fermented soybean	blank	South Korea: Seosan	2019-03'	0	0	0	0	0	0	0	0	0	0	0	0	0	0	0	0	1	0	0	0	0	0	0	0	1	1	0	0	0	1	0	1	0	0	0	1	1	0	0	0	0	0	0	0
GCA_008365415.1	Unknown	mucus	Oreochromis niloticus	Tunisia: El Abid dam	2009'	0	0	0	0	0	0	0	1	1	1	1	1	1	1	1	0	1	1	0	0	0	0	0	1	1	1	0	1	1	1	0	0	0	0	1	0	1	0	0	0	0	0	0	0
GCA_008725685.1	133	blank	pig	Switzerland: Zurich	2019'	0	0	0	0	0	0	0	0	1	0	1	1	1	1	1	0	1	0	0	0	0	0	0	0	1	1	0	1	1	1	0	0	0	0	1	0	1	0	0	0	0	0	0	0
GCA_008725705.1	133	blank	pig	Switzerland: Zurich	2019'	0	0	0	0	0	0	0	0	1	0	1	1	1	1	1	0	1	0	0	0	0	0	0	0	1	1	0	1	1	1	0	0	0	0	1	0	1	0	0	0	0	0	0	0
GCA_008725735.1	133	blank	pig	Switzerland: Zurich	2019'	0	0	0	0	0	0	0	0	1	0	1	1	1	1	1	0	1	0	0	0	0	0	0	0	1	1	0	1	1	1	0	0	0	0	1	0	1	0	0	0	0	0	0	0
GCA_008725745.1	133	blank	pig	Switzerland: Zurich	2019'	0	0	0	0	0	0	0	0	1	0	1	1	1	1	1	0	1	0	0	0	0	0	0	0	1	1	0	1	1	1	0	0	0	0	1	0	1	0	0	0	0	0	0	0
GCA_008725775.1	133	blank	pig	Switzerland: Zurich	2019'	0	0	0	0	0	0	0	0	1	0	1	1	1	1	1	0	1	0	0	0	0	0	0	0	1	1	0	1	1	1	0	0	0	0	1	0	1	0	0	0	0	0	0	0
GCA_008725785.1	133	blank	pig	Switzerland: Zurich	2019'	0	0	0	0	0	0	0	0	1	0	1	1	1	1	1	0	1	0	0	0	0	0	0	0	1	1	0	1	1	1	0	0	0	0	1	0	1	0	0	0	0	0	0	0
GCA_008728455.1	Unknown	Rectum	Homo sapiens	Denmark:Copenhagen	2017'	0	0	0	0	0	0	0	1	1	1	1	1	1	1	1	0	1	1	0	0	0	0	0	1	1	1	0	1	1	1	1	1	0	0	1	0	1	0	0	0	0	0	0	0
GCA_008728475.1	117	Rectum	Homo sapiens	Denmark:Copenhagen	2018'	0	0	0	0	0	0	0	1	1	1	1	1	1	1	1	0	1	1	0	0	0	0	0	2	0	1	0	1	1	1	0	1	0	0	1	0	1	0	0	0	0	0	0	0
GCA_008921735.1	412	urine	Homo sapiens	Brazil	2012'	0	0	0	0	0	0	0	1	1	1	1	1	1	1	1	0	1	1	0	0	0	0	0	2	1	1	0	1	1	1	0	1	0	0	1	0	1	0	0	0	0	0	0	0
GCA_008921845.1	412	urine	Homo sapiens	Brazil	2012'	0	0	0	0	0	0	0	1	1	1	1	1	1	1	1	0	1	1	0	0	0	0	0	2	1	1	0	1	1	1	0	1	0	0	1	0	1	0	0	0	0	0	0	0
GCA_008921855.1	412	urine	Homo sapiens	Brazil: Sao Jose do Rio Preto	14-Nov-2012'	0	0	0	0	0	0	0	1	1	1	1	1	1	1	1	0	1	1	0	0	0	0	0	2	1	1	0	1	1	1	0	1	0	0	1	0	1	0	0	0	0	0	0	0
GCA_008921905.1	412	urine	Homo sapiens	Brazil	2012-11-14'	0	0	0	0	0	0	0	1	1	1	1	1	1	1	1	0	1	1	0	0	0	0	0	2	1	1	0	1	1	1	0	1	0	0	1	0	1	0	0	0	0	0	0	0
GCA_008921925.1	412	urine	Homo sapiens	Brazil	2012-11-14'	0	0	0	0	0	0	0	1	1	1	1	1	1	1	1	0	1	1	0	0	0	0	0	2	1	1	0	1	1	1	0	1	0	0	1	0	1	0	0	0	0	0	0	0
GCA_008921955.1	412	urine	Homo sapiens	Brazil	2012-11-14'	0	0	0	0	0	0	0	1	1	1	1	1	1	1	1	0	1	1	0	0	0	0	0	2	1	1	0	1	1	1	0	1	0	0	1	0	1	0	0	0	0	0	0	0
GCA_008974665.2	78	blank	blank	Japan	blank'	0	0	0	0	0	0	0	1	1	1	1	1	1	1	1	0	1	1	0	0	0	0	0	1	1	1	0	1	1	1	1	1	0	0	1	0	1	0	0	0	0	0	0	0
GCA_009036045.1	323	blank	Oreochromis niloticus	Brazil: Parana	2015-07'	0	0	0	0	0	0	0	1	1	1	1	1	1	1	1	0	1	1	0	0	0	0	0	0	1	1	0	1	1	1	1	1	0	0	1	0	1	0	0	0	0	0	0	0
GCA_009183865.1	412	stool sample	Homo sapiens	USA: Memphis, TN	2008/2018'	0	0	0	0	0	0	0	1	1	1	1	1	1	1	1	0	1	1	0	0	0	0	0	1	1	1	0	1	1	1	1	1	0	0	1	0	1	0	0	0	0	0	0	0
GCA_009183885.1	412	stool sample	Homo sapiens	USA: Memphis, TN	2008/2018'	0	0	0	0	0	0	0	1	1	1	1	1	1	1	1	0	1	1	0	0	0	0	0	2	1	1	0	1	1	1	1	1	0	0	1	0	1	0	0	0	0	0	0	0
GCA_009183895.1	Unknown	stool sample	Homo sapiens	USA: Memphis, TN	2008/2018'	0	0	0	0	0	0	0	1	1	1	0	2	2	2	2	0	0	1	0	0	0	0	0	1	1	1	0	2	1	1	0	1	0	0	1	0	1	0	0	0	0	0	0	0
GCA_009183945.1	736	stool sample	Homo sapiens	USA: Memphis, TN	2008/2018'	0	0	0	0	0	0	0	1	1	1	1	1	1	1	1	1	0	1	0	0	0	0	0	1	1	1	0	1	1	1	1	1	0	0	1	0	1	0	0	0	0	0	0	0
GCA_009183955.1	412	stool sample	Homo sapiens	USA: Memphis, TN	2008/2018'	0	0	0	0	0	0	0	1	1	1	1	1	1	1	1	0	1	1	0	0	0	0	0	2	1	1	1	1	1	1	0	1	0	0	1	0	1	0	0	0	0	0	0	0
GCA_009183965.1	203	stool sample	Homo sapiens	USA: Memphis, TN	2008/2018'	0	0	0	0	0	0	0	1	1	1	1	1	1	1	1	1	1	1	0	0	0	0	0	2	1	1	0	1	1	1	1	1	0	0	1	0	1	0	0	0	0	0	0	0
GCA_009184005.1	664	stool sample	Homo sapiens	USA: Memphis, TN	2008/2018'	0	0	0	0	0	0	0	0	0	0	1	1	1	1	1	0	1	1	0	0	0	0	0	1	1	1	0	1	0	1	1	1	0	0	1	0	1	0	0	0	0	0	0	0
GCA_009184015.1	17	stool sample	Homo sapiens	USA: Memphis, TN	2008/2018'	0	0	0	0	0	0	0	1	1	1	1	1	1	2	1	1	0	1	0	0	0	0	0	1	1	1	0	1	1	1	1	1	0	0	1	0	1	0	0	0	0	0	0	0
GCA_009184035.1	736	stool sample	Homo sapiens	USA: Memphis, TN	2008/2018'	0	0	0	0	0	0	0	1	1	1	1	1	1	1	1	1	0	1	0	0	0	0	0	1	1	1	0	1	1	1	1	1	0	0	1	0	1	0	0	0	0	0	0	0
GCA_009184055.1	Unknown	stool sample	Homo sapiens	USA: Memphis, TN	2008/2018'	0	0	0	0	0	0	0	1	1	1	0	3	3	3	3	0	1	1	0	0	0	0	0	3	1	1	0	3	1	1	0	1	0	0	1	0	1	0	0	0	0	0	0	0
GCA_009184075.1	736	stool sample	Homo sapiens	USA: Memphis, TN	2008/2018'	0	0	0	0	0	0	0	1	1	1	1	1	1	1	1	1	0	1	0	0	0	0	0	1	1	1	0	1	1	1	1	1	0	0	1	0	1	0	0	0	0	0	0	0
GCA_009184105.1	412	stool sample	Homo sapiens	USA: Memphis, TN	2008/2018'	0	0	0	0	0	0	0	1	1	1	1	1	1	1	1	0	1	1	0	0	0	0	0	1	1	1	0	1	1	1	1	1	0	0	1	0	1	0	0	0	0	0	0	0
GCA_009184115.1	203	stool sample	Homo sapiens	USA: Memphis, TN	2008/2018'	0	0	0	0	0	0	0	1	1	1	2	2	2	3	2	0	1	1	0	0	0	0	0	1	1	1	0	3	1	1	1	1	0	0	1	0	1	0	0	0	0	0	0	0
GCA_009184145.1	412	stool sample	Homo sapiens	USA: Memphis, TN	2008/2018'	0	0	0	0	0	0	0	1	1	1	2	2	2	2	2	0	1	1	0	0	0	0	0	1	1	1	0	2	1	1	1	1	0	0	1	0	1	0	0	0	0	0	0	0
GCA_009184155.1	Unknown	stool sample	Homo sapiens	USA: Memphis, TN	2008/2018'	0	0	0	0	0	0	0	1	1	1	1	1	1	1	1	0	1	1	0	0	0	0	0	2	1	1	0	1	1	1	0	1	0	0	1	0	1	0	0	0	0	0	0	0
GCA_009184165.1	203	stool sample	Homo sapiens	USA: Memphis, TN	2008/2018'	0	0	0	0	0	0	0	1	1	1	1	1	1	1	1	0	1	1	0	0	0	0	0	1	1	1	0	1	1	1	1	1	0	0	1	0	1	0	0	0	0	0	0	0
GCA_009184205.1	Unknown	stool sample	Homo sapiens	USA: Memphis, TN	2008/2018'	0	0	0	0	0	0	0	1	1	1	1	1	1	1	1	0	1	1	0	0	0	0	0	1	1	1	0	1	1	1	0	1	0	0	1	0	1	0	0	0	0	0	0	0
GCA_009184225.1	412	stool sample	Homo sapiens	USA: Memphis, TN	2008/2018'	0	0	0	0	0	0	0	1	1	1	1	1	1	1	1	0	1	1	0	0	0	0	0	1	1	1	0	1	1	1	1	1	0	0	1	0	1	0	0	0	0	0	0	0
GCA_009184235.1	17	stool sample	Homo sapiens	USA: Memphis, TN	2008/2018'	0	0	0	0	0	0	0	1	1	1	1	0	1	1	1	0	1	1	0	0	0	0	0	2	1	1	1	1	1	1	0	1	0	0	1	0	1	0	0	0	0	0	0	0
GCA_009184255.1	Unknown	stool sample	Homo sapiens	USA: Memphis, TN	2008/2018'	0	0	0	0	0	0	0	1	1	1	1	2	2	2	2	1	1	1	0	0	0	0	0	1	1	1	0	2	1	1	0	1	0	0	1	0	1	0	0	0	0	0	0	0
GCA_009184265.1	Unknown	stool sample	Homo sapiens	USA: Memphis, TN	2008/2018'	0	0	0	0	0	0	0	1	1	1	2	2	2	2	2	0	1	1	0	0	0	0	0	1	1	1	0	2	1	1	0	1	0	0	1	0	1	0	0	0	0	0	0	0
GCA_009184285.1	412	stool sample	Homo sapiens	USA: Memphis, TN	2008/2018'	0	0	0	0	0	0	0	1	1	1	1	1	1	1	1	0	1	1	0	0	0	0	0	1	1	1	0	1	1	1	1	1	0	0	1	0	1	0	0	0	0	0	0	0
GCA_009184325.1	412	stool sample	Homo sapiens	USA: Memphis, TN	2008/2018'	0	0	0	0	0	0	0	1	1	1	1	1	1	1	1	0	1	1	0	0	0	0	0	2	1	1	1	1	1	1	0	1	0	0	1	0	1	0	0	0	0	0	0	0
GCA_009184345.1	412	stool sample	Homo sapiens	USA: Memphis, TN	2008/2018'	0	0	0	0	0	0	0	1	1	1	1	1	1	1	1	0	1	1	0	0	0	0	0	1	1	1	0	1	1	1	1	1	0	0	1	0	1	0	0	0	0	0	0	0
GCA_009184525.1	202	lung	musk deer	China: Sichuan	05-May-2018'	0	0	0	0	0	0	0	1	1	1	0	0	0	1	0	0	1	1	0	0	0	0	0	0	1	1	0	0	1	1	1	1	0	0	1	0	1	0	0	0	0	0	0	0
GCA_009659825.1	32	soil	blank	USA	15-May-2015'	0	0	0	0	0	0	0	1	0	1	0	0	0	0	0	0	1	1	0	0	0	0	0	0	1	1	0	0	0	1	0	0	0	0	1	0	1	0	0	0	0	0	0	0
GCA_009659845.1	2257	collard green	blank	USA	15-May-2015'	0	0	0	0	0	0	0	0	0	0	1	1	1	1	1	0	1	0	0	0	0	0	0	0	1	1	0	1	0	1	0	0	0	0	1	0	1	0	0	0	0	0	0	0
GCA_009697285.1	Unknown	blank	Homo sapiens	Canada	2017-08-11'	0	0	0	0	0	0	0	1	1	1	1	1	1	1	1	0	1	1	0	0	0	0	0	2	1	1	0	1	1	1	0	1	0	0	1	0	1	0	0	0	0	0	0	0
GCA_009707505.1	32	feces from healthy volunteer	Homo sapiens	Portugal: Porto	2001'	0	0	0	0	1	0	0	0	1	0	0	0	0	0	0	0	0	1	0	0	0	0	0	0	1	1	0	0	1	1	0	0	0	0	1	0	1	0	0	0	0	0	0	0
GCA_009707525.1	1058	feces from hospitalized patient	Homo sapiens	Portugal: Matosinhos	2015'	0	0	0	0	1	0	0	0	0	0	1	1	1	1	1	0	1	0	0	0	0	0	0	0	1	1	0	1	0	1	0	0	0	0	1	0	1	0	0	0	0	0	0	0
GCA_009707535.1	1058	milk	Bos taurus	Tunisia: Mateur	2015'	0	0	0	0	1	0	0	0	0	0	1	1	1	1	1	0	1	0	0	0	0	0	0	0	1	1	0	1	0	1	0	0	0	0	1	0	1	0	0	0	0	0	0	0
GCA_009733995.1	78	Clinical laboratory	blank	China: Hangzhou	2018-01'	0	0	0	0	0	0	0	1	1	1	1	1	1	1	1	0	1	1	0	0	0	0	0	1	1	1	0	1	1	1	0	1	0	0	1	0	1	0	1	0	0	0	0	0
GCA_009734005.2	78	hospital	Homo sapiens	China: Hangzhou	2017-04-12'	0	0	0	0	0	0	0	1	1	1	0	0	0	0	0	1	1	1	0	0	0	0	0	1	1	1	0	0	1	1	1	1	0	0	1	0	1	0	0	0	0	0	0	0
GCA_009734645.1	672	Wastewater (Final Effluent)	blank	Canada: Kingston	22-Aug-2016'	0	0	0	0	0	0	0	0	1	0	0	0	0	0	0	0	1	0	0	0	0	0	0	0	1	1	0	0	1	1	1	0	0	0	1	0	1	0	0	0	0	0	0	0
GCA_009734655.1	646	Wastewater (Final Effluent)	blank	Canada: Kingston	25-Jul-2016'	0	0	0	0	0	0	0	0	1	0	0	0	0	0	0	0	1	0	0	0	0	0	0	0	1	1	0	0	1	1	0	0	0	0	1	0	1	0	0	0	0	0	0	0
GCA_009735205.1	1216	Wastewater (Final Effluent)	blank	Canada: Kingston	26-Sep-2016'	0	0	0	0	0	0	0	1	1	1	0	0	0	0	0	0	1	0	0	0	0	0	0	0	1	1	0	0	1	1	1	0	0	0	1	0	1	0	0	0	0	0	0	0
GCA_009735345.1	160	blank	blank	blank	blank'	0	0	0	0	0	0	0	0	0	0	1	1	1	1	1	0	1	1	0	0	0	0	0	0	1	1	0	1	0	1	1	0	0	0	1	0	1	0	0	0	0	0	0	0
GCA_009735525.1	1449	Kefir grains	blank	blank	blank'	0	0	0	0	0	0	0	0	0	0	0	0	0	0	0	0	0	0	0	1	1	1	0	0	1	1	0	0	0	1	0	0	1	1	1	0	1	0	0	0	0	0	0	0
GCA_009770155.1	Unknown	patient sample	Homo sapiens	Australia: Tasmania	02-Mar-2017'	0	0	0	0	0	0	0	1	1	1	0	0	0	1	0	0	1	1	0	0	0	0	0	2	1	1	0	1	1	1	0	1	0	0	1	0	1	0	0	0	0	0	0	0
GCA_009770175.1	Unknown	patient sample	Homo sapiens	Australia: Tasmania	20-Jan-2017'	0	0	0	0	0	0	0	1	1	1	0	0	0	1	0	0	1	1	0	0	0	0	0	2	1	1	0	1	1	1	0	1	0	0	1	0	1	0	0	0	0	0	0	0
GCA_009770305.1	Unknown	patient sample	Homo sapiens	Australia: Tasmania	16-Sep-2016'	0	0	0	0	0	0	0	1	1	1	0	0	0	1	1	0	1	1	0	0	0	0	0	2	1	1	0	1	1	1	0	1	0	0	1	0	1	0	0	0	0	0	0	0
GCA_009770365.1	Unknown	patient sample	Homo sapiens	Australia: Tasmania	04-Aug-2016'	0	0	0	0	0	0	0	1	1	1	0	0	0	1	0	0	1	1	0	0	0	0	0	2	1	1	0	1	1	1	0	1	0	0	1	0	1	0	0	0	0	0	0	0
GCA_009770395.1	Unknown	patient sample	Homo sapiens	Australia: Tasmania	08-Jul-2016'	0	0	0	0	0	0	0	1	1	1	0	0	0	1	0	0	1	1	0	0	0	0	0	2	1	1	0	1	1	1	0	1	0	0	1	0	1	0	0	0	0	0	0	0
GCA_009770415.1	Unknown	patient sample	Homo sapiens	Australia: Tasmania	25-May-2016'	0	0	0	0	0	0	0	1	1	1	0	0	0	1	0	0	1	1	0	0	0	0	0	2	1	1	0	1	1	1	0	1	0	0	1	0	1	0	0	0	0	0	0	0
GCA_009770435.1	Unknown	patient sample	Homo sapiens	Australia: Tasmania	01-Nov-2016'	0	0	0	0	0	0	0	1	1	1	0	0	0	1	0	0	1	1	0	0	0	0	0	2	1	1	0	1	1	1	0	1	0	0	1	0	1	0	0	0	0	0	0	0
GCA_009770455.1	Unknown	patient sample	Homo sapiens	Australia: Tasmania	03-Nov-2016'	0	0	0	0	0	0	0	1	1	1	0	0	0	1	0	0	1	1	0	0	0	0	0	2	1	1	0	1	1	1	0	1	0	0	1	0	1	0	0	0	0	0	0	0
GCA_009770505.1	Unknown	patient sample	Homo sapiens	Australia: Tasmania	22-Oct-2016'	0	0	0	0	0	0	0	1	1	1	0	0	0	1	0	0	1	1	0	0	0	0	0	2	1	1	0	1	1	1	0	1	0	0	1	0	1	0	0	0	0	0	0	0
GCA_009770515.1	Unknown	patient sample	Homo sapiens	Australia: Tasmania	21-Oct-2016'	0	0	0	0	0	0	0	1	1	1	0	0	0	1	0	0	1	1	0	0	0	0	0	2	1	1	0	1	1	1	0	1	0	0	1	0	1	0	0	0	0	0	0	0
GCA_009770535.1	Unknown	patient sample	Homo sapiens	Australia: Tasmania	11-Oct-2016'	0	0	0	0	0	0	0	1	1	1	0	0	0	1	0	0	1	1	0	0	0	0	0	2	1	1	0	1	1	1	0	1	0	0	1	0	1	0	0	0	0	0	0	0
GCA_009770555.1	Unknown	patient sample	Homo sapiens	Australia: Tasmania	08-Oct-2016'	0	0	0	0	0	0	0	1	1	1	0	0	0	1	0	0	1	1	0	0	0	0	0	2	1	1	0	1	1	1	0	1	0	0	1	0	1	0	0	0	0	0	0	0
GCA_009770565.1	Unknown	patient sample	Homo sapiens	Australia: Tasmania	18-Oct-2016'	0	0	0	0	0	0	0	1	1	1	0	0	0	1	0	0	1	1	0	0	0	0	0	2	1	1	0	1	1	1	0	1	0	0	1	0	1	0	0	0	0	0	0	0
GCA_009770615.1	Unknown	patient sample	Homo sapiens	Australia: Tasmania	30-Sep-2016'	0	0	0	0	0	0	0	1	1	1	0	0	0	1	0	0	1	1	0	0	0	0	0	2	1	1	0	1	1	1	0	1	0	0	1	0	1	0	0	0	0	0	0	0
GCA_009770645.1	Unknown	patient sample	Homo sapiens	Australia: Tasmania	27-Sep-2016'	0	0	0	0	0	0	0	1	1	1	0	0	0	1	0	0	1	1	0	0	0	0	0	2	1	1	0	1	1	1	0	1	0	0	1	0	1	0	0	0	0	0	0	0
GCA_009770705.1	Unknown	patient sample	Homo sapiens	Australia: Tasmania	12-Sep-2016'	0	0	0	0	0	0	0	1	1	1	0	0	0	1	0	0	1	1	0	0	0	0	0	2	1	1	0	1	1	1	0	1	0	0	1	0	1	0	0	0	0	0	0	0
GCA_009770735.1	Unknown	patient sample	Homo sapiens	Australia: Tasmania	18-Aug-2016'	0	0	0	0	0	0	0	1	1	1	0	0	0	1	0	0	1	1	0	0	0	0	0	2	1	1	0	1	1	1	0	1	0	0	1	0	1	0	0	0	0	0	0	0
GCA_009770745.1	Unknown	patient sample	Homo sapiens	Australia: Tasmania	05-Sep-2016'	0	0	0	0	0	0	0	1	1	1	0	0	0	1	0	0	1	1	0	0	0	0	0	2	1	1	0	1	1	1	0	1	0	0	1	0	1	0	0	0	0	0	0	0
GCA_009770825.1	Unknown	patient sample	Homo sapiens	Australia: Tasmania	26-Oct-2016'	0	0	0	0	0	0	0	1	1	1	0	0	0	1	0	0	1	1	0	0	0	0	0	2	1	1	0	1	1	1	0	1	0	0	1	0	1	0	0	0	0	0	0	0
GCA_009770845.1	Unknown	patient sample	Homo sapiens	Australia: Tasmania	20-Dec-2016'	0	0	0	0	0	0	0	1	1	1	0	0	0	1	0	0	1	1	0	0	0	0	0	2	1	1	0	1	1	1	0	1	0	0	1	0	1	0	0	0	0	0	0	0
GCA_009770865.1	Unknown	patient sample	Homo sapiens	Australia: Tasmania	28-Oct-2016'	0	0	0	0	0	0	0	1	1	1	0	0	0	1	0	0	1	1	0	0	0	0	0	2	1	1	0	1	1	1	0	1	0	0	1	0	1	0	0	0	0	0	0	0
GCA_009770885.1	Unknown	patient sample	Homo sapiens	Australia: Tasmania	15-Sep-2016'	0	0	0	0	0	0	0	1	1	1	0	0	0	1	0	0	1	1	0	0	0	0	0	2	1	1	0	1	1	1	0	1	0	0	1	0	1	0	0	0	0	0	0	0
GCA_009770905.1	Unknown	patient sample	Homo sapiens	Australia: Tasmania	15-Sep-2016'	0	0	0	0	0	0	0	1	1	1	0	0	0	1	0	0	1	1	0	0	0	0	0	2	1	1	0	1	1	1	0	1	0	0	1	0	1	0	0	0	0	0	0	0
GCA_009770945.1	Unknown	patient sample	Homo sapiens	Australia: Tasmania	02-Sep-2016'	0	0	0	0	0	0	0	1	1	1	0	0	0	1	0	0	1	1	0	0	0	0	0	2	1	1	0	1	1	1	0	1	0	0	1	0	1	0	0	0	0	0	0	0
GCA_009791335.1	78	hospital effluent	blank	Portugal	2012'	0	0	0	0	0	0	0	1	1	1	1	1	0	0	2	0	1	1	0	0	0	0	0	1	1	1	0	0	1	1	0	1	0	0	1	0	1	0	0	0	0	0	0	0
GCA_009832445.1	583	stool	Homo sapiens	USA: PA	05-Apr-2017'	0	0	0	0	0	0	0	0	1	1	1	1	1	0	1	0	1	0	0	0	0	0	0	0	1	1	0	1	0	1	0	1	0	0	0	1	1	0	0	0	0	0	0	0
GCA_009832485.1	2251	stool	Homo sapiens	USA: PA	05-Apr-2017'	0	0	0	0	0	0	0	1	1	1	1	1	1	1	1	0	1	1	0	0	0	0	0	0	1	1	0	1	1	1	0	0	0	0	1	0	1	0	0	0	0	0	0	0
GCA_009846515.2	Unknown	blank	Homo sapiens	Russia: Moscow	blank'	0	0	0	0	0	0	0	1	0	1	0	0	0	1	0	0	0	1	0	0	0	0	0	0	1	1	0	1	1	1	0	1	0	0	1	0	1	0	0	0	0	0	0	0
GCA_009846545.2	Unknown	blank	Homo sapiens	Russia: Moscow	blank'	0	0	0	0	0	0	0	1	1	1	0	0	0	1	0	0	1	1	0	0	0	0	0	0	1	1	0	1	1	1	0	1	0	0	1	0	1	0	0	0	0	0	0	0
GCA_009846555.2	Unknown	blank	Homo sapiens	Russia: Moscow	blank'	0	0	0	0	0	0	0	1	0	0	0	0	0	1	0	0	1	1	0	0	0	0	0	0	1	1	0	1	1	1	1	1	0	0	1	0	1	0	0	0	0	0	0	0
GCA_009846615.2	192	blank	Homo sapiens	Russia: Moscow	blank'	0	0	0	0	0	0	0	1	1	1	1	1	1	1	1	0	1	1	0	0	0	0	0	1	1	1	0	2	1	1	0	1	0	0	1	0	1	0	0	0	0	0	0	0
GCA_009891505.1	361	fecal material [ENVO:00002003]	Homo sapiens	USA: Boston	11-Jan-2016'	0	0	0	0	0	0	0	0	1	0	1	1	1	1	1	0	1	0	0	0	0	0	0	0	1	1	0	1	1	1	0	1	0	0	0	1	1	0	0	0	0	0	0	0
GCA_009896605.1	178	milk	Homo sapiens	Ireland: Cork	blank'	0	0	0	0	0	0	0	0	0	0	0	0	0	1	0	0	1	0	0	0	0	0	0	0	1	1	0	0	0	1	0	1	0	0	0	1	1	0	0	0	0	0	0	0
GCA_009896635.1	178	milk	Homo sapiens	Ireland: Cork	blank'	0	0	0	0	0	0	0	0	0	0	0	0	0	1	0	0	1	0	0	0	0	0	0	0	1	1	0	0	0	1	0	1	0	0	0	1	1	0	0	0	0	0	0	0
GCA_009896685.1	178	milk	Homo sapiens	Ireland: Cork	blank'	0	0	0	0	0	0	0	0	0	0	0	0	0	1	0	0	1	0	0	0	0	0	0	0	1	1	0	0	0	1	0	1	0	0	0	1	1	0	0	0	0	0	0	0
GCA_009896695.1	178	milk	Homo sapiens	Ireland: Cork	blank'	0	0	0	0	0	0	0	0	0	0	0	0	0	1	0	0	1	0	0	0	0	0	0	0	1	1	0	0	0	1	0	1	0	0	0	1	1	0	0	0	0	0	0	0
GCA_009896715.1	178	milk	Homo sapiens	Ireland: Cork	blank'	0	0	0	0	0	0	0	0	0	0	0	0	0	1	0	0	1	0	0	0	0	0	0	0	1	1	0	0	0	1	0	1	0	0	0	1	1	0	0	0	0	0	0	0
GCA_009896725.1	178	milk	Homo sapiens	Ireland: Cork	blank'	0	0	0	0	0	0	0	0	0	0	0	0	0	1	0	0	1	0	0	0	0	0	0	0	1	1	0	0	0	1	0	1	0	0	0	1	1	0	0	0	0	0	0	0
GCA_009896765.1	178	milk	Homo sapiens	Ireland: Cork	blank'	0	0	0	0	0	0	0	0	0	0	0	0	0	1	0	0	1	0	0	0	0	0	0	0	1	1	0	0	0	1	0	1	0	0	0	1	1	0	0	0	0	0	0	0
GCA_009897405.1	178	milk	Homo sapiens	Ireland: Cork	blank'	0	0	0	0	0	0	0	0	0	0	0	0	0	1	0	0	1	0	0	0	0	0	0	0	1	1	0	0	0	1	0	1	0	0	0	1	1	0	0	0	0	0	0	0
GCA_009897565.1	178	milk	Homo sapiens	Ireland: Cork	blank'	0	0	0	0	0	0	0	0	0	0	0	0	0	1	0	0	1	0	0	0	0	0	0	0	1	1	0	0	0	1	0	1	0	0	0	1	1	0	0	0	0	0	0	0
GCA_009897695.1	178	milk	Homo sapiens	Ireland: Cork	blank'	0	0	0	0	0	0	0	0	0	0	0	0	0	1	0	0	1	0	0	0	0	0	0	0	1	1	0	0	0	1	0	1	0	0	0	1	1	0	0	0	0	0	0	0
GCA_009897725.1	178	milk	Homo sapiens	Ireland: Cork	blank'	0	0	0	0	0	0	0	0	0	0	0	0	0	1	0	0	1	0	0	0	0	0	0	0	1	1	0	0	0	1	0	1	0	0	0	1	1	0	0	0	0	0	0	0
GCA_009937865.1	Unknown	water sample from river near old railway bridge	blank	India:River Yamuna, Delhi	15-Apr-2013'	0	0	0	0	0	0	0	1	1	1	0	0	0	1	0	0	1	1	0	0	0	0	0	0	1	1	0	1	1	1	0	0	0	0	1	0	1	0	0	0	0	0	0	0
GCA_009938075.1	78	urine	Homo sapiens	China: Hangzhou	2017-03-30'	0	0	0	0	0	0	0	1	1	1	0	0	0	0	0	1	1	1	0	0	0	0	0	1	1	1	0	0	1	1	0	1	0	0	1	0	1	0	0	0	0	0	0	0
GCA_009938285.1	17	blank	Homo sapiens	blank	blank'	0	0	0	0	0	0	0	1	1	1	1	1	1	1	1	0	1	1	0	0	0	0	0	1	1	1	0	1	1	1	1	0	0	0	1	0	1	0	0	0	0	0	0	0
GCA_010119315.1	17	bloodstream	Homo sapiens	USA: Chicago	2018-07'	0	0	0	0	0	0	0	1	1	1	1	0	1	1	1	0	0	1	0	0	0	0	0	1	1	1	0	1	1	1	0	1	0	0	1	0	1	0	0	0	0	0	0	0
GCA_010119375.1	17	bloodstream	Homo sapiens	USA: Chicago	2018-02'	0	0	0	0	0	0	0	1	1	1	1	0	1	1	1	0	0	1	0	0	0	0	0	1	1	1	0	1	1	1	0	1	0	0	1	0	1	0	0	0	0	0	0	0
GCA_010120755.1	78	hospital	Homo sapiens	China:Hangzhou	2017-01-20'	0	0	0	0	0	0	0	1	1	1	0	0	0	0	0	1	1	1	0	0	0	0	0	1	1	1	0	0	1	1	1	1	0	0	1	0	1	0	0	0	0	0	0	0
GCA_010671845.1	2280	yoghurt	blank	Bulgaria: Sofia	1969'	0	0	0	0	0	0	0	0	1	0	0	0	0	1	0	0	0	1	0	0	0	0	0	0	1	1	0	0	1	1	0	0	0	0	1	0	1	0	0	0	0	0	0	0
GCA_010720795.1	1453	Brine cheese	blank	Montenegro	2019'	0	0	0	0	0	0	0	0	1	0	1	1	1	1	1	0	0	0	0	0	1	1	0	0	1	1	0	1	1	1	0	0	1	1	1	0	1	0	0	0	0	0	0	0
GCA_010722195.1	17	blank	blank	blank	blank'	0	0	0	0	0	0	0	1	1	1	1	1	1	0	1	0	1	1	0	0	0	0	0	2	1	1	0	0	1	1	1	1	0	0	1	0	1	0	0	0	0	0	0	0
GCA_010722315.1	17	blank	blank	blank	blank'	0	0	0	0	0	0	0	1	1	1	1	1	1	1	1	0	1	1	0	0	0	0	0	2	1	1	0	0	1	1	0	1	0	0	1	0	1	0	0	0	0	0	0	0
GCA_010722435.1	17	blank	blank	blank	blank'	0	0	0	0	0	0	0	1	1	1	1	1	1	0	1	0	1	1	0	0	0	0	0	2	1	1	0	0	1	1	0	1	0	0	1	0	1	0	0	0	0	0	0	0
GCA_010722535.1	17	blank	blank	blank	blank'	0	0	0	0	0	0	0	1	1	1	1	1	1	0	1	0	1	1	0	0	0	0	0	2	1	1	0	0	1	1	0	1	0	0	1	0	1	0	0	0	0	0	0	0
GCA_010722575.1	17	blank	blank	blank	blank'	0	0	0	0	0	0	0	1	1	1	1	1	1	0	1	0	1	1	0	0	0	0	0	2	1	1	0	0	1	1	1	1	0	0	1	0	1	0	0	0	0	0	0	0
GCA_010722695.1	17	blank	blank	blank	blank'	0	0	0	0	0	0	0	1	1	1	1	1	1	1	1	0	1	1	0	0	0	0	0	2	1	1	0	0	1	1	0	1	0	0	1	0	1	0	0	0	0	0	0	0
GCA_010722815.1	17	blank	blank	blank	blank'	0	0	0	0	0	0	0	1	1	1	1	1	1	1	1	0	1	1	0	0	0	0	0	2	1	1	0	0	1	1	1	1	0	0	1	0	1	0	0	0	0	0	0	0
GCA_011174695.1	2278	freshly stored pollen granules from beehives	blank	Bulgaria: Dushantzi Village (Pirdop region)	May-2019'	0	0	0	0	0	0	0	0	1	0	1	1	1	1	1	0	1	0	0	0	1	1	0	0	1	1	0	1	1	1	0	0	1	1	1	0	1	0	0	0	0	0	0	0
GCA_011745645.1	296	feces	beef cattle	China: Qinghai	Feb-2017'	0	0	0	0	0	0	0	0	1	0	0	0	0	0	0	0	1	0	0	0	0	0	0	0	1	1	0	0	1	1	0	1	0	0	0	1	1	0	0	0	0	0	0	0
GCA_012045365.1	819	Fermented dairy products	blank	South Korea: Republic of, Seoul	2018-08'	0	0	0	0	0	0	0	1	1	1	1	1	1	1	1	0	1	0	0	0	0	0	0	0	1	1	0	1	1	1	0	0	0	0	0	1	1	0	0	0	0	0	0	0
GCA_012045505.1	819	Fermented dairy products	blank	South Korea: Republic of, Seoul	2018-01'	0	0	0	0	0	0	0	1	1	1	1	1	1	1	1	0	1	0	0	0	0	0	0	0	1	1	0	1	1	1	0	0	0	0	0	1	1	0	0	0	0	0	0	0
GCA_012063445.1	1668	Chinese sauerkraut	blank	China: Guangdong	2016-12'	0	0	0	0	0	0	0	0	0	0	0	0	0	0	0	0	1	0	0	0	0	0	0	0	1	1	0	0	0	1	0	1	0	0	0	1	1	0	0	0	0	0	0	0
GCA_012070665.1	78	Clinical laboratory	blank	China: Hangzhou	2018-01'	0	0	0	0	0	0	0	1	1	1	1	1	1	1	1	0	1	1	0	0	0	0	0	1	1	1	0	1	1	1	0	1	0	0	1	0	1	0	0	0	0	0	0	0
GCA_012070685.1	78	Clinical laboratory	blank	China: Hangzhou	2018-01'	0	0	0	0	0	0	0	1	1	1	1	1	1	1	1	0	1	1	0	0	0	0	0	1	1	1	0	1	1	1	0	1	0	0	1	0	1	0	0	0	0	0	0	0
GCA_012932955.1	Unknown	blood	Homo sapiens	India: Vellore	2019'	0	0	0	0	0	0	0	1	1	1	0	0	0	0	0	0	1	1	0	0	0	0	0	1	1	1	0	0	1	1	0	1	0	0	1	0	1	0	0	0	0	0	0	0
GCA_012932975.2	Unknown	blood	Homo sapiens	India: Vellore	2018'	0	0	1	1	0	0	0	1	1	1	0	0	0	0	0	0	1	1	0	0	0	0	0	1	1	1	0	0	1	1	1	1	0	0	1	0	1	0	0	0	0	0	0	0
GCA_012932985.2	Unknown	blood	Homo sapiens	India: Vellore	2017'	0	0	1	1	0	0	0	1	1	1	0	0	0	0	0	0	1	1	0	0	0	0	0	1	1	1	0	0	1	1	1	1	0	0	1	0	1	0	0	0	0	0	0	0
GCA_012933045.1	Unknown	blood	Homo sapiens	India: Vellore	2018'	0	0	0	0	0	0	0	1	1	1	0	0	0	1	0	0	1	1	0	0	0	0	0	1	1	1	0	1	1	1	0	1	0	0	1	0	1	0	0	0	0	0	0	0
GCA_012933055.2	Unknown	blood	Homo sapiens	India: Vellore	2019'	0	0	0	0	0	0	0	1	1	1	0	0	0	0	0	1	1	1	0	0	0	0	0	1	1	1	0	0	1	1	1	1	0	0	1	0	1	0	0	0	0	0	0	0
GCA_012933065.1	Unknown	blood	Homo sapiens	India: Vellore	2018'	0	0	0	0	0	0	0	1	1	1	0	0	0	1	0	0	0	1	0	0	0	0	0	0	1	1	0	1	1	1	0	1	0	0	1	0	1	0	0	0	0	0	0	0
GCA_012933075.2	Unknown	blood	Homo sapiens	India: Vellore	2017'	0	0	0	0	0	0	0	1	1	1	0	0	0	0	0	1	1	1	0	0	0	0	0	1	1	1	0	0	1	1	1	1	0	0	1	0	1	0	0	0	0	0	0	0
GCA_012933105.1	17	blood	Homo sapiens	India: Vellore	2019'	0	0	0	0	0	0	0	1	1	1	1	1	1	1	1	0	1	1	0	0	0	0	0	0	1	1	0	1	1	1	0	1	0	0	1	0	1	0	0	0	0	0	0	0
GCA_012933145.1	Unknown	blood	Homo sapiens	India: Vellore	2018'	0	0	0	0	0	0	0	1	1	1	0	0	0	0	0	0	1	1	0	0	0	0	0	1	1	1	0	0	1	1	0	1	0	0	1	0	1	0	0	0	0	0	0	0
GCA_012933165.2	Unknown	blood	Homo sapiens	India: Vellore	2019'	0	0	0	0	0	0	0	1	1	1	0	0	0	0	0	0	1	1	0	0	0	0	0	1	1	1	0	0	1	1	1	1	0	0	1	0	1	0	0	0	0	0	0	0
GCA_012933185.1	Unknown	blood	Homo sapiens	India: Vellore	2019'	0	0	1	1	0	0	0	1	1	1	0	0	0	0	0	0	1	1	0	0	0	0	0	1	1	1	0	0	1	1	0	1	0	0	1	0	1	0	0	0	0	0	0	0
GCA_012933195.2	Unknown	blood	Homo sapiens	India:Vellore	2019'	0	0	0	0	0	0	0	1	1	1	1	1	1	1	1	0	1	1	0	0	1	1	0	1	1	1	0	1	1	1	0	1	1	1	1	0	1	0	0	0	0	0	0	0
GCA_012933205.1	Unknown	blood	Homo sapiens	India: Vellore	2019'	0	0	0	0	0	0	0	1	1	1	0	0	0	0	0	0	1	1	0	0	0	0	0	1	1	1	0	0	1	1	0	1	0	0	1	0	1	0	0	0	0	0	0	0
GCA_012933245.2	Unknown	blood	Homo sapiens	India:Vellore	2019'	0	0	0	0	0	0	0	1	1	1	0	0	0	0	0	1	1	1	0	0	0	0	0	1	1	1	0	0	1	1	1	1	0	0	1	0	1	0	0	0	0	0	0	0
GCA_012933265.2	Unknown	blood	Homo sapiens	India: Vellore	2019'	0	0	0	0	0	0	0	1	1	1	1	1	1	1	1	0	1	1	0	0	1	1	0	1	1	1	0	1	1	1	0	1	1	1	1	0	1	0	0	0	0	0	0	0
GCA_012933275.1	Unknown	blood	Homo sapiens	India: Vellore	2019'	0	0	0	0	0	0	0	1	1	1	0	0	0	0	0	0	1	1	0	0	0	0	0	0	1	1	0	0	1	1	0	1	0	0	1	0	1	0	0	0	0	0	0	0
GCA_012933285.2	Unknown	blood	Homo sapiens	India: Vellore	2019'	0	0	0	0	0	0	0	1	1	1	0	0	0	0	0	0	1	1	0	0	0	0	0	0	1	1	0	0	1	1	1	1	0	0	1	0	1	0	0	0	0	0	0	0
GCA_012933295.2	Unknown	blood	Homo sapiens	India: Vellore	2019'	0	0	0	0	0	0	0	1	1	1	1	1	1	1	1	0	1	1	0	0	1	1	0	1	1	1	0	1	1	1	0	1	1	1	1	0	1	0	0	0	0	0	0	0
GCA_012933345.2	Unknown	blood	Homo sapiens	India: Vellore	2019'	0	0	0	0	0	0	0	1	1	1	0	0	0	0	0	0	1	1	0	0	0	0	0	1	1	1	0	0	1	1	1	1	0	0	1	0	1	0	0	0	0	0	0	0
GCA_012935425.1	2473	blank	Broiler	Russia: Moscow region	2013'	0	0	0	0	0	0	0	0	0	0	1	1	1	1	1	0	1	0	0	0	1	1	0	0	1	1	0	1	0	1	0	0	1	1	0	1	1	0	0	0	0	0	0	0
GCA_012935455.1	Unknown	blank	Broiler	Russia: Moscow region	27-Jan-2016'	0	0	0	0	1	0	0	1	1	1	1	1	1	1	1	0	1	0	0	0	0	0	0	0	1	1	0	1	1	1	0	0	0	0	1	0	1	0	0	0	0	0	0	0
GCA_012935525.1	22	blank	Broiler	Russia: Moscow region	2006'	0	0	0	0	0	0	0	1	1	1	1	1	1	1	1	0	1	0	0	0	0	0	0	0	1	1	0	1	1	1	0	0	0	0	1	0	1	0	0	0	0	0	0	0
GCA_012952285.1	Unknown	wound	Homo sapiens	USA: Pennsylvania, Pittsburgh	2017'	0	0	0	0	0	0	0	1	1	1	2	2	2	2	2	0	1	1	0	0	0	0	0	1	1	1	0	2	1	1	0	0	0	0	1	0	1	0	0	0	0	0	0	0
GCA_013179755.1	78	blank	blank	China: Hangzhou	2018-09'	0	0	0	0	0	0	0	1	1	1	0	0	0	1	0	0	1	1	0	0	0	0	0	1	1	1	1	1	1	1	1	1	0	0	1	0	1	0	0	0	0	0	0	0
GCA_013201055.1	296	blank	Homo sapiens	Russia: Pushchino	2016-05-11'	0	0	0	0	0	0	0	0	1	0	0	0	0	0	0	0	1	0	0	0	0	0	0	0	1	1	0	0	1	1	0	1	0	0	0	1	1	0	0	0	0	0	0	0
GCA_013249095.1	361	blank	blank	blank	blank'	0	0	0	0	0	0	0	0	1	0	1	1	1	1	1	0	1	0	0	0	0	0	0	0	1	1	0	1	1	1	0	1	0	0	0	1	1	0	0	0	0	0	0	0
GCA_013266335.1	1156	Catch basin	blank	Canada: Alberta	2014'	0	0	0	0	0	0	0	1	1	1	0	0	0	0	0	0	1	0	0	0	0	0	0	0	1	1	0	0	1	1	0	0	0	0	1	0	1	0	0	0	0	0	0	0
GCA_013266355.1	Unknown	Sewage influent	blank	Canada: Alberta	2016'	0	0	0	0	0	0	0	0	1	0	1	1	1	1	1	0	1	0	0	0	1	1	0	0	1	1	0	1	1	1	0	1	1	1	0	1	1	0	0	0	0	0	0	0
GCA_013266365.1	854	Sewage influent	blank	Canada: Alberta	2015'	0	0	0	0	0	0	0	0	0	0	0	0	0	0	0	0	1	0	0	0	0	0	0	0	1	1	0	0	0	1	0	1	0	0	0	1	1	0	0	0	0	0	0	0
GCA_013266385.1	94	Sewage influent	blank	Canada: Alberta	2016'	0	0	0	0	0	0	0	0	0	0	1	1	1	1	1	0	1	0	0	0	0	0	0	0	1	1	0	1	0	1	0	1	0	0	0	1	1	0	0	0	0	0	0	0
GCA_013266455.1	779	blank	Homo sapiens	Canada: Alberta	2015'	0	0	0	0	0	0	0	1	1	1	1	1	1	1	1	0	1	1	0	0	0	0	0	1	1	1	0	1	1	1	0	0	0	0	1	0	1	0	0	0	0	0	0	0
GCA_013266465.1	2106	feces	cow	Canada: Alberta	2015'	0	0	0	1	1	0	0	1	1	1	0	0	0	0	0	0	0	1	0	0	0	0	0	0	1	1	0	0	1	1	1	0	0	0	1	0	1	0	0	0	0	0	0	0
GCA_013266475.1	Unknown	Catch basin	blank	Canada: Alberta	2015'	0	0	0	0	0	0	0	1	1	1	1	1	1	1	1	0	1	1	0	0	0	0	0	0	1	1	0	1	1	1	0	0	0	0	0	1	1	0	0	0	0	0	0	0
GCA_013266495.1	39	blank	Homo sapiens	Canada: Alberta	2015'	0	0	0	0	0	0	0	1	0	0	0	0	0	0	0	0	1	0	0	0	0	0	0	0	1	1	0	0	0	1	0	0	0	0	1	0	1	0	0	0	0	0	0	0
GCA_013266515.1	92	feces	cow	Canada: Alberta	2014'	0	0	0	0	0	0	0	0	1	0	1	1	1	1	1	0	1	1	0	0	0	0	0	0	1	1	0	1	1	1	0	0	0	0	1	0	1	0	0	0	0	0	0	0
GCA_013280535.1	94	environmental	blank	China	07-Oct-2019'	0	0	0	0	0	0	0	1	1	1	0	0	0	0	0	0	0	0	0	0	0	0	0	0	1	1	0	0	1	1	0	1	0	0	0	1	1	0	0	0	0	0	0	0
GCA_013280545.1	361	environmental	blank	China	07-Oct-2019'	0	0	0	0	0	0	0	0	0	0	1	0	1	1	1	0	0	0	0	0	0	0	0	0	1	1	0	1	0	1	0	1	0	0	0	1	1	0	0	0	0	0	0	0
GCA_013283735.1	2350	blank	Soil	Ireland: Dublin	23-Mar-2014'	0	0	0	0	0	0	0	0	1	0	1	1	1	1	1	0	1	0	0	0	0	0	0	0	1	1	0	1	1	1	0	0	0	0	1	0	1	0	0	0	0	0	0	0
GCA_013371105.1	Unknown	dried fermented soybeans (Meju)	blank	South Korea	2018'	0	0	0	0	0	0	0	0	0	0	0	1	0	1	1	0	1	0	0	0	0	0	0	0	0	0	0	0	0	1	0	1	0	0	0	1	1	0	0	0	0	0	0	0
GCA_013371115.1	Unknown	dried fermented soybeans (Meju)	blank	South Korea	2018'	0	0	0	0	0	0	0	0	1	0	0	1	0	1	1	0	1	0	0	0	1	0	0	0	1	1	0	0	1	1	0	0	0	0	0	1	0	0	0	0	0	0	0	0
GCA_013371125.1	Unknown	dried fermented soybeans (Meju)	blank	South Korea	2018'	0	0	0	0	0	0	0	0	0	0	0	0	0	1	1	0	1	0	0	0	0	0	0	0	1	1	0	0	0	1	0	1	0	0	0	1	1	0	0	0	0	0	0	0
GCA_013371155.1	Unknown	dried fermented soybeans (Meju)	blank	South Korea	2018'	0	0	0	0	0	0	0	0	0	0	0	1	1	1	1	0	1	0	0	0	0	0	0	0	1	1	0	0	0	1	0	1	0	0	0	0	1	0	0	0	0	0	0	0
GCA_013371185.1	Unknown	dried fermented soybeans (Meju)	blank	South Korea	2018'	0	0	0	0	0	0	0	0	0	0	0	1	0	0	1	0	1	0	0	0	0	0	0	0	0	1	0	0	0	1	0	1	0	0	0	1	1	0	0	0	0	0	0	0
GCA_013371205.1	Unknown	dried fermented soybeans (Meju)	blank	South Korea	2018'	0	0	0	0	0	0	0	0	0	0	0	1	0	1	1	0	1	0	0	0	0	0	0	0	0	1	0	0	0	1	0	1	0	0	0	1	0	0	0	0	0	0	0	0
GCA_013371245.1	Unknown	dried fermented soybeans (Meju)	blank	South Korea	2018'	0	0	0	0	0	0	0	0	0	0	0	0	0	1	0	0	1	0	0	0	0	0	0	0	0	1	0	0	1	1	0	1	0	0	1	0	0	0	0	0	0	0	0	0
GCA_013371255.1	Unknown	dried fermented soybeans (Meju)	blank	South Korea	2018'	0	0	0	0	0	0	0	0	0	0	0	0	0	1	1	0	1	1	0	0	0	0	0	0	1	1	0	0	0	1	0	1	0	0	0	1	1	0	0	0	0	0	0	0
GCA_013371305.1	Unknown	dried fermented soybeans (Meju)	blank	South Korea	2018'	0	0	0	0	0	0	0	0	0	0	0	0	0	0	0	0	0	0	0	0	1	0	0	0	1	1	0	0	0	1	0	1	1	0	0	1	1	0	0	0	0	0	0	0
GCA_013371315.1	Unknown	dried fermented soybeans (Meju)	blank	South Korea	2018'	0	0	0	0	0	0	0	0	0	0	0	1	0	1	1	0	1	0	0	0	1	0	0	0	1	1	0	0	1	1	0	1	1	0	0	1	0	0	0	0	0	0	0	0
GCA_013371345.1	Unknown	dried fermented soybeans (Meju)	blank	South Korea	2018'	0	0	0	0	0	0	0	0	0	0	0	1	0	0	1	0	1	0	0	0	0	0	0	0	1	1	0	0	0	1	0	1	0	0	1	0	1	0	0	0	0	0	0	0
GCA_013371355.1	Unknown	dried fermented soybeans (Meju)	blank	South Korea	2018'	0	0	0	0	0	0	0	0	0	0	0	1	1	0	1	0	1	0	0	0	0	0	0	0	0	1	0	0	0	1	0	1	0	0	0	1	1	0	0	0	0	0	0	0
GCA_013371365.1	Unknown	dried fermented soybeans (Meju)	blank	South Korea	2018'	0	0	0	0	0	0	0	0	0	0	0	1	1	0	1	0	1	0	0	0	0	0	0	0	1	1	0	0	0	1	0	1	0	0	0	1	0	0	0	0	0	0	0	0
GCA_013371415.1	Unknown	dried fermented soybeans (Meju)	blank	South Korea	2018'	0	0	0	0	0	0	0	0	0	0	0	1	1	0	1	0	1	0	0	0	0	0	0	0	1	1	0	0	0	1	0	1	0	0	0	1	0	0	0	0	0	0	0	0
GCA_013620665.1	Unknown	gut	Apis mellifera subsp. ligustica	Argentina: Salta	08-Nov-2005'	0	0	0	0	0	0	0	1	1	1	0	0	0	0	0	0	1	0	0	0	0	0	0	0	1	1	0	0	1	1	0	0	0	0	1	0	1	0	0	0	0	0	0	0
GCA_013867835.1	160	blank	blank	blank	2020-07-20'	0	0	0	0	0	0	0	1	0	0	1	1	1	1	1	0	1	1	0	0	0	0	0	0	1	1	0	1	0	1	1	0	0	0	1	0	1	0	0	0	0	0	0	0
GCA_014050505.1	945	CRV environmental surface	blank	USA: Crew Resupply Vehicle	05-May-2015'	0	0	0	0	0	0	0	0	0	0	0	0	0	0	0	0	1	0	0	0	1	1	0	0	1	1	0	0	0	1	0	0	1	1	0	1	1	0	0	0	0	0	0	0
GCA_014325525.1	Unknown	blank	Homo sapiens	Lebanon	2017-01-15'	0	0	0	0	0	0	0	1	1	1	1	1	1	1	1	0	1	1	0	0	0	0	0	0	1	1	0	1	1	1	1	1	0	0	1	0	1	0	0	0	0	0	0	0
GCA_014325565.1	Unknown	blank	Homo sapiens	Lebanon	2017-01-12'	0	0	0	0	0	0	0	1	1	1	1	1	1	1	1	0	1	1	0	0	0	0	0	1	1	1	0	1	1	1	0	1	0	0	1	0	1	0	0	0	0	0	0	0
GCA_014325585.1	203	blank	Homo sapiens	Lebanon	2017-01-11'	0	0	0	0	0	0	0	1	1	1	0	0	0	1	0	0	1	1	0	0	0	0	0	2	1	1	0	1	1	1	0	1	0	0	1	0	1	0	0	0	0	0	0	0
GCA_014325595.1	Unknown	blank	Homo sapiens	Lebanon	2017-01-13'	0	0	0	0	0	0	0	1	1	1	1	1	1	1	1	0	1	1	0	0	0	0	0	1	1	1	0	1	1	1	0	1	0	0	1	0	1	0	0	0	0	0	0	0
GCA_014325625.1	203	blank	Homo sapiens	Lebanon	2017-01-09'	0	0	0	0	0	0	0	1	1	1	0	0	0	1	0	0	1	1	0	0	0	0	0	2	1	1	0	1	1	1	0	1	0	0	1	0	1	0	0	0	0	0	0	0
GCA_014325645.1	Unknown	blank	Homo sapiens	Lebanon	2017-01-10'	0	0	0	0	0	0	0	1	1	1	1	1	1	1	1	0	1	1	0	0	0	0	0	0	1	1	0	1	1	1	0	1	0	0	1	0	1	0	0	0	0	0	0	0
GCA_014325665.1	1862	blank	Homo sapiens	Lebanon	2017-01-08'	0	0	0	0	0	0	0	1	1	1	1	1	1	1	1	0	1	1	0	1	1	1	0	0	1	1	0	1	1	1	0	0	1	1	1	0	1	0	0	0	0	0	0	0
GCA_014325675.1	Unknown	blank	Homo sapiens	Lebanon	2017-01-07'	0	0	0	0	0	0	0	1	1	1	0	0	0	0	0	0	1	1	0	0	0	0	0	1	1	1	0	0	1	1	1	1	0	0	1	0	1	0	0	0	0	0	0	0
GCA_014325705.1	Unknown	blank	Homo sapiens	Lebanon	2017-01-06'	0	0	0	0	0	0	0	1	1	1	0	0	0	1	0	0	1	1	0	0	0	0	0	0	1	1	0	1	1	1	1	1	0	0	1	0	1	0	0	0	0	0	0	0
GCA_014325725.1	203	blank	Homo sapiens	Lebanon	2017-01-04'	0	0	0	0	0	0	0	1	1	1	0	0	0	1	0	0	1	1	0	0	0	0	0	2	1	1	0	1	1	1	0	1	0	0	1	0	1	0	0	0	0	0	0	0
GCA_014325735.1	Unknown	blank	Homo sapiens	Lebanon	2017-01-05'	0	0	0	0	0	0	0	1	1	1	0	0	0	0	0	0	1	1	0	0	0	0	0	1	1	1	0	0	1	1	0	1	0	0	1	0	1	0	0	0	0	0	0	0
GCA_014325755.1	117	blank	Homo sapiens	Lebanon	2017-01-03'	0	0	0	0	0	0	0	1	1	1	0	0	0	1	0	0	1	1	0	0	0	0	0	2	1	1	0	1	1	1	0	1	0	0	1	0	1	0	0	0	0	0	0	0
GCA_014325785.1	Unknown	blank	Homo sapiens	Lebanon	2017-01-02'	0	0	0	0	0	0	0	1	1	1	1	1	1	2	1	0	1	1	0	0	0	0	0	1	1	1	0	0	1	1	1	1	0	0	1	0	1	0	0	0	0	0	0	0
GCA_014325795.1	203	blank	Homo sapiens	Lebanon	2017-01-01'	0	0	0	0	0	0	0	1	1	1	0	0	0	1	0	0	1	1	0	0	0	0	0	2	1	1	0	1	1	1	0	1	0	0	1	0	1	0	0	0	0	0	0	0
GCA_014325825.1	Unknown	blank	Homo sapiens	Lebanon	2018-02-10'	0	0	0	0	0	0	0	1	1	1	1	1	1	2	1	0	1	1	0	0	0	0	0	1	1	1	0	2	1	1	0	1	0	0	1	0	1	0	0	0	0	0	0	0
GCA_014325835.1	Unknown	blank	Homo sapiens	Lebanon	2018-02-08'	0	0	0	0	0	0	0	1	1	1	1	1	1	1	1	0	1	1	0	0	0	0	0	0	1	1	0	1	1	1	0	1	0	0	1	0	1	0	0	0	0	0	0	0
GCA_014325845.1	Unknown	blank	Homo sapiens	Lebanon	2018-02-09'	0	0	0	0	0	0	0	1	1	1	1	1	1	1	1	0	1	1	0	0	0	0	0	0	1	1	0	1	1	1	0	1	0	0	1	0	1	0	0	0	0	0	0	0
GCA_014325885.1	Unknown	blank	Homo sapiens	Lebanon	2018-02-07'	0	0	0	0	0	0	0	1	1	1	0	0	0	0	0	0	1	1	0	0	0	0	0	1	1	1	0	0	1	1	0	1	0	0	1	0	1	0	0	0	0	0	0	0
GCA_014325905.1	203	blank	Homo sapiens	Lebanon	2018-02-06'	0	0	0	0	0	0	0	1	1	1	0	0	0	1	0	0	1	1	0	0	0	0	0	2	1	1	0	1	1	1	0	1	0	0	1	0	1	0	0	0	0	0	0	0
GCA_014325925.1	Unknown	blank	Homo sapiens	Lebanon	2018-02-02'	0	0	0	0	0	0	0	1	1	1	1	1	1	1	1	0	1	1	0	0	0	0	0	1	1	1	0	1	1	1	0	1	0	0	1	0	1	0	0	0	0	0	0	0
GCA_014325935.1	203	blank	Homo sapiens	Lebanon	2018-02-04'	0	0	0	0	0	0	0	1	1	1	0	0	0	1	0	0	1	1	0	0	0	0	0	2	1	1	0	1	1	1	0	1	0	0	1	0	1	0	0	0	0	0	0	0
GCA_014325945.1	1862	blank	Homo sapiens	Lebanon	2018-02-03'	0	0	0	0	0	0	0	1	1	1	1	1	1	1	1	0	1	1	0	1	1	1	0	0	1	1	0	1	1	1	0	0	1	0	1	0	1	0	0	0	0	0	0	0
GCA_014325955.1	Unknown	blank	Homo sapiens	Lebanon	2018-02-05'	0	0	0	0	0	0	0	1	1	1	0	0	0	0	0	0	1	1	0	0	0	0	0	1	1	1	0	0	1	1	0	1	0	0	1	0	1	0	0	0	0	0	0	0
GCA_014326005.1	Unknown	blank	Homo sapiens	Lebanon	2018-02-01'	0	0	0	0	0	0	0	1	1	1	1	1	1	1	1	0	1	1	0	0	0	0	0	1	1	1	0	1	1	1	1	1	0	0	1	0	1	0	0	0	0	0	0	0
GCA_014326025.1	Unknown	blank	Homo sapiens	Lebanon	2018-01-29'	0	0	0	0	0	0	0	1	1	1	1	1	1	1	1	0	1	1	0	0	0	0	0	1	1	1	0	1	1	1	0	1	0	0	1	0	1	0	0	0	0	0	0	0
GCA_014326035.1	Unknown	blank	Homo sapiens	Lebanon	2018-01-27'	0	0	0	0	0	0	0	1	1	1	1	1	1	1	1	0	1	1	0	0	0	0	0	1	1	1	0	1	1	1	1	1	0	0	1	0	1	0	0	0	0	0	0	0
GCA_014326065.1	Unknown	blank	Homo sapiens	Lebanon	2018-01-28'	0	0	0	0	0	0	0	1	1	1	1	1	1	1	1	0	1	1	0	0	0	0	0	1	1	1	0	1	1	1	0	1	0	0	1	0	1	0	0	0	0	0	0	0
GCA_014326075.1	Unknown	blank	Homo sapiens	Lebanon	2018-01-31'	0	0	0	0	0	0	0	1	1	1	1	1	1	1	1	0	1	1	0	0	0	0	0	1	1	1	0	1	1	1	1	1	0	0	1	0	1	0	0	0	0	0	0	0
GCA_014326085.1	Unknown	blank	Homo sapiens	Lebanon	2018-01-30'	0	0	0	0	0	0	0	1	1	1	1	1	1	1	1	0	1	1	0	0	0	0	0	1	1	1	0	1	1	1	0	1	0	0	1	0	1	0	0	0	0	0	0	0
GCA_014326125.1	203	blank	Homo sapiens	Lebanon	2018-01-23'	0	0	0	0	0	0	0	1	1	1	0	0	0	1	0	0	1	1	0	0	0	0	0	2	1	1	0	1	1	1	0	1	0	0	1	0	1	0	0	0	0	0	0	0
GCA_014326135.1	Unknown	blank	Homo sapiens	Lebanon	2018-01-26'	0	0	0	0	0	0	0	1	1	1	1	1	1	1	1	0	1	1	0	0	0	0	0	0	1	1	0	1	1	1	0	1	0	0	1	0	1	0	0	0	0	0	0	0
GCA_014326145.1	Unknown	blank	Homo sapiens	Lebanon	2018-01-25'	0	0	0	0	0	0	0	1	1	1	1	1	1	1	1	0	1	1	0	0	0	0	0	1	1	1	0	1	1	1	0	1	0	0	1	0	1	0	0	0	0	0	0	0
GCA_014326165.1	203	blank	Homo sapiens	Lebanon	2018-01-24'	0	0	0	0	0	0	0	1	1	1	0	0	0	0	0	0	1	1	0	0	0	0	0	2	1	1	0	0	1	1	0	1	0	0	1	0	1	0	0	0	0	0	0	0
GCA_014326195.1	203	blank	Homo sapiens	Lebanon	2018-01-22'	0	0	0	0	0	0	0	1	1	1	0	0	0	1	0	0	1	1	0	0	0	0	0	2	1	1	0	1	1	1	0	1	0	0	1	0	1	0	0	0	0	0	0	0
GCA_014326225.1	117	blank	Homo sapiens	Lebanon	2018-01-21'	0	0	0	0	0	0	0	1	1	1	1	1	1	1	1	0	1	1	0	0	0	0	0	1	1	1	0	1	1	1	0	1	0	0	1	0	1	0	0	0	0	0	0	0
GCA_014326245.1	Unknown	blank	Homo sapiens	Lebanon	2018-01-17'	0	0	0	0	0	0	0	1	1	1	0	0	0	0	0	0	1	1	0	0	0	0	0	1	1	1	0	0	1	1	0	1	0	0	1	0	1	0	0	0	0	0	0	0
GCA_014326265.1	Unknown	blank	Homo sapiens	Lebanon	2018-01-20'	0	0	0	0	0	0	0	1	1	1	1	1	1	1	1	0	1	1	0	0	0	0	0	0	1	1	0	1	1	1	0	1	0	0	1	0	1	0	0	0	0	0	0	0
GCA_014326285.1	117	blank	Homo sapiens	Lebanon	2018-01-18'	0	0	0	0	0	0	0	1	1	1	1	1	1	1	1	0	1	1	0	0	0	0	0	1	1	1	0	1	1	1	0	1	0	0	1	0	1	0	0	0	0	0	0	0
GCA_014326295.1	117	blank	Homo sapiens	Lebanon	2018-01-19'	0	0	0	0	0	0	0	1	1	1	1	1	1	1	1	0	1	1	0	0	0	0	0	1	1	1	0	1	1	1	0	1	0	0	1	0	1	0	0	0	0	0	0	0
GCA_014326305.1	117	blank	Homo sapiens	Lebanon	2018-01-16'	0	0	0	0	0	0	0	1	1	1	1	1	1	1	1	0	1	1	0	0	0	0	0	1	1	1	0	1	1	1	0	1	0	0	1	0	1	0	0	0	0	0	0	0
GCA_014326365.1	117	blank	Homo sapiens	Lebanon	2018-01-14'	0	0	0	0	0	0	0	1	1	1	1	1	1	1	1	0	1	1	0	0	0	0	0	1	1	1	0	1	1	1	0	1	0	0	1	0	1	0	0	0	0	0	0	0
GCA_014326385.1	117	blank	Homo sapiens	Lebanon	2018-01-13'	0	0	0	0	0	0	0	1	1	1	1	1	1	1	1	0	1	1	0	0	0	0	0	1	1	1	0	1	1	1	0	1	0	0	1	0	1	0	0	0	0	0	0	0
GCA_014326415.1	Unknown	blank	Homo sapiens	Lebanon	2018-01-10'	0	0	0	0	0	0	0	1	1	1	1	1	1	1	1	0	1	1	0	0	0	0	0	0	1	1	0	1	1	1	1	1	0	0	1	0	1	0	0	0	0	0	0	0
GCA_014326465.1	117	blank	Homo sapiens	Lebanon	2018-01-09'	0	0	0	0	0	0	0	1	1	1	1	1	1	1	1	0	1	1	0	0	0	0	0	1	1	1	0	1	1	1	0	1	0	0	1	0	1	0	0	0	0	0	0	0
GCA_014326495.1	203	blank	Homo sapiens	Lebanon	2018-01-07'	0	0	0	0	0	0	0	1	1	1	0	0	0	1	0	0	1	1	0	0	0	0	0	2	1	1	0	1	1	1	0	1	0	0	1	0	1	0	0	0	0	0	0	0
GCA_014326525.1	Unknown	blank	Homo sapiens	Lebanon	2018-01-04'	0	0	0	0	0	0	0	1	1	1	1	0	1	0	1	0	1	1	0	0	0	0	0	1	1	1	0	0	1	1	1	1	0	0	1	0	1	0	0	0	0	0	0	0
GCA_014326575.1	Unknown	blank	Homo sapiens	Lebanon	2018-01-02'	0	0	0	0	0	0	0	1	1	1	0	0	0	0	0	0	1	1	0	0	0	0	0	1	1	1	0	0	1	1	0	1	0	0	1	0	1	0	0	0	0	0	0	0
GCA_014326585.1	Unknown	blank	Homo sapiens	Lebanon	2018-01-01'	0	0	0	0	0	0	0	1	1	1	0	0	0	0	0	0	1	1	0	0	0	0	0	1	1	1	0	0	1	1	0	1	0	0	1	0	1	0	0	0	0	0	0	0
GCA_014326595.1	Unknown	blank	Homo sapiens	Lebanon	2018-01-03'	0	0	0	0	0	0	0	1	1	1	0	0	0	0	0	0	1	1	0	0	0	0	0	1	1	1	0	0	1	1	0	1	0	0	1	0	1	0	0	0	0	0	0	0
GCA_014337875.1	Unknown	blank	Homo sapiens	Lebanon	2018-01-06'	0	0	0	0	0	0	0	1	1	1	0	0	0	1	0	0	0	1	0	0	0	0	0	0	1	1	0	1	1	1	1	1	0	0	1	0	1	0	0	0	0	0	0	0
GCA_014337895.1	117	blank	Homo sapiens	Lebanon	2018-01-08'	0	0	0	0	0	0	0	1	1	1	1	1	1	1	1	0	1	1	0	0	0	0	0	1	1	1	0	1	1	1	0	1	0	0	1	0	1	0	0	0	0	0	0	0
GCA_014489995.1	203	clinical	Homo sapiens	Germany:Cologne	Nov-2016'	0	1	0	0	0	0	0	1	1	1	0	0	0	1	0	1	1	1	0	0	0	0	0	2	1	1	0	1	1	1	0	1	0	0	1	0	1	0	0	0	0	0	0	0
GCA_014490015.1	203	clinical	Homo sapiens	Germany:Cologne	Nov-2016'	0	1	0	0	0	0	0	1	1	1	0	0	0	1	0	1	1	1	0	0	0	0	0	2	1	1	0	1	1	1	0	1	0	0	1	0	1	0	0	0	0	0	0	0
GCA_014852665.1	666	caecal content	Gallus gallus	Estonia: Harjumaa	2014'	0	0	0	0	0	0	0	1	0	0	0	0	0	0	0	0	1	1	0	0	0	0	0	0	1	1	0	0	1	1	0	0	0	0	1	0	1	0	0	0	0	0	0	0
GCA_014852755.1	1636	caecal content	Gallus gallus	Estonia: Harjumaa	2014'	0	0	0	0	0	0	0	0	1	0	0	0	0	0	0	0	1	0	0	0	0	0	0	0	1	1	0	0	1	1	0	0	0	0	1	0	1	0	0	0	0	0	0	0
GCA_014852765.1	82	caecal content	Gallus gallus	Estonia: Harjumaa	2014'	0	0	0	0	0	0	0	1	0	0	0	0	0	1	0	0	1	0	0	0	0	0	0	0	1	1	0	0	0	1	0	0	0	0	1	0	1	0	0	0	0	0	0	0
GCA_014852805.1	82	caecal content	Gallus gallus	Estonia: Harjumaa	2014'	0	0	0	0	0	0	0	1	0	0	0	0	0	1	0	0	1	0	0	0	0	0	0	0	1	1	0	0	0	1	0	0	0	0	1	0	1	0	0	0	0	0	0	0
GCA_014852815.1	1058	caecal content	Gallus gallus	Estonia: Harjumaa	2014'	0	0	0	0	0	0	0	0	0	0	1	1	1	1	1	0	1	0	0	0	0	0	0	0	1	1	0	1	0	1	0	0	0	0	1	0	1	0	0	0	0	0	0	0
GCA_014852845.1	82	caecal content	Gallus gallus	Estonia: Harjumaa	2014'	0	0	0	0	0	0	0	1	0	0	0	0	0	1	0	0	1	0	0	0	0	0	0	0	1	1	0	0	0	1	0	0	0	0	1	0	1	0	0	0	0	0	0	0
GCA_014852855.1	258	caecal content	Gallus gallus	Estonia: Harjumaa	2014'	0	0	0	0	0	0	0	1	0	0	1	1	1	1	1	0	1	0	0	0	0	0	0	0	1	1	0	1	0	1	0	0	0	0	1	0	1	0	0	0	0	0	0	0
GCA_014852865.1	258	caecal content	Gallus gallus	Estonia: Harjumaa	2014'	0	0	0	0	0	0	0	1	1	0	1	1	1	1	1	0	1	0	0	0	0	0	0	0	1	1	0	1	1	1	0	0	0	0	1	0	1	0	0	0	0	0	0	0
GCA_014852885.1	258	caecal content	Gallus gallus	Estonia: Harjumaa	2014'	0	0	0	0	0	0	0	1	1	0	1	1	1	0	1	0	1	0	0	0	0	0	0	0	1	1	0	0	1	1	1	0	0	0	1	0	1	0	0	0	0	0	0	0
GCA_014852975.1	1634	caecal content	Gallus gallus	Estonia: Harjumaa	2014'	0	0	0	0	0	0	0	0	1	0	1	1	1	1	1	0	1	1	0	0	0	0	0	0	1	1	0	1	1	1	0	0	0	0	1	0	1	0	0	0	0	0	0	0
GCA_014853005.1	195	caecal content	Gallus gallus	Estonia: Harjumaa	2014'	0	0	0	0	0	0	0	1	1	1	1	1	1	1	1	0	1	0	0	0	0	0	0	0	1	1	0	1	1	1	0	0	0	0	1	0	1	0	0	0	0	0	0	0
GCA_014853065.1	258	caecal content	Gallus gallus	Estonia: Harjumaa	2014'	0	0	0	0	0	0	0	1	0	0	1	1	1	1	1	0	1	0	0	0	0	0	0	0	1	1	0	1	0	1	1	0	0	0	1	0	1	0	0	0	0	0	0	0
GCA_014853085.1	148	caecal content	Gallus gallus	Estonia: Harjumaa	2014'	0	0	0	0	0	0	0	1	1	1	0	0	0	0	0	0	1	0	0	0	0	0	0	0	1	1	0	0	0	1	0	0	0	0	1	0	1	0	0	0	0	0	0	0
GCA_014853295.1	32	caecal content	Gallus gallus	Estonia: Harjumaa	2014'	0	0	0	0	0	0	0	0	0	0	1	1	1	1	1	0	0	1	0	0	0	0	0	0	1	1	0	1	0	1	0	0	0	0	1	0	1	0	0	0	0	0	0	0
GCA_014853305.1	1634	caecal content	Gallus gallus	Estonia: Harjumaa	2014'	0	0	0	0	0	0	0	0	1	0	1	1	1	1	1	0	1	1	0	0	0	0	0	0	1	1	0	1	1	1	0	0	0	0	1	0	1	0	0	0	0	0	0	0
GCA_014853415.1	258	caecal content	Gallus gallus	Estonia: Harjumaa	2014'	0	0	0	0	0	0	0	1	1	0	1	1	1	1	1	0	1	0	0	0	0	0	0	0	1	1	0	1	1	1	1	0	0	0	1	0	1	0	0	0	0	0	0	0
GCA_014853505.1	1635	feces	Sus scrofa	Estonia: Saaremaa	2014'	0	0	0	0	0	0	0	1	0	1	0	0	0	0	0	0	1	0	0	0	0	0	0	0	1	1	0	0	1	1	0	0	0	0	1	0	1	0	0	0	0	0	0	0
GCA_014853675.1	581	feces	Bos taurus	Estonia: Tartumaa	2014'	0	0	0	0	0	0	0	0	1	0	0	0	0	0	0	0	1	0	0	0	0	0	0	0	1	1	0	0	1	1	1	0	0	0	1	0	1	0	0	0	0	0	0	0
GCA_014853835.1	822	feces	Homo sapiens	Estonia: Tartu	2012-09-25'	0	0	0	0	0	0	0	0	0	0	0	0	0	0	0	0	1	0	0	1	1	1	0	0	1	1	0	0	0	1	0	0	1	1	1	0	1	0	0	0	0	0	0	0
GCA_014854075.1	1638	river	blank	Estonia: Viljandimaa, Punkt 043	2014-06-09'	0	0	0	0	0	0	0	0	1	0	1	1	1	1	1	0	0	0	0	0	0	0	0	0	1	1	0	1	1	1	0	1	0	0	0	1	1	0	0	0	0	0	0	0
GCA_014854265.1	32	feces	Columba livia	Estonia: Tallinn, Mustamae	2014-05-15'	0	0	0	0	0	0	0	1	1	1	0	0	0	0	0	0	1	1	0	0	0	0	0	0	1	1	0	0	1	1	0	0	0	0	1	0	1	0	0	0	0	0	0	0
GCA_014854925.1	258	caecal content	Gallus gallus	Estonia: Harjumaa	2014'	0	0	0	0	0	0	0	1	0	0	1	1	1	1	1	0	1	0	0	0	0	0	0	0	1	1	0	1	0	1	0	0	0	0	1	0	1	0	0	0	0	0	0	0
GCA_014855055.1	330	river	blank	Estonia: Tartumaa, Emajogi puhasti kraavist allavoolu	2014-08-23'	0	0	0	0	0	0	0	1	1	1	1	1	1	1	1	0	1	0	0	0	0	0	0	0	1	1	0	1	1	1	0	0	0	0	1	0	1	0	0	0	0	0	0	0
GCA_014855125.1	1637	river	blank	Estonia: Tartumaa, WWTP effluent	2013-08-08'	0	0	0	0	0	0	0	0	0	0	1	1	1	1	1	0	1	1	0	0	0	0	0	0	1	1	0	1	0	1	0	0	0	0	0	1	1	0	0	0	0	0	0	0
GCA_014874615.1	Unknown	blood	Homo sapiens	India	2019'	0	0	0	0	0	0	0	1	1	1	0	0	0	0	0	1	1	1	0	0	0	0	0	1	1	1	0	0	1	1	1	1	0	0	1	0	1	0	0	0	0	0	0	0
GCA_015059595.1	Unknown	feces	San Clemente Island Goat	USA: Santa Barbara Zoo	2016-06-16'	0	0	0	0	0	0	0	0	0	0	0	0	0	0	0	0	1	1	0	0	0	0	0	0	1	1	0	0	0	1	0	0	0	0	0	1	1	0	0	0	0	0	0	0
GCA_015071015.1	22	commercial food	blank	Egypt	30-Oct-2017'	0	0	0	0	0	0	0	0	1	0	0	0	0	0	0	0	1	1	0	0	0	0	0	0	1	1	0	0	1	1	1	0	0	0	1	0	1	0	0	0	0	0	0	0
GCA_015208045.1	361	wastewater	blank	South Africa: KwaZulu-Natal	06-Nov-2018'	0	0	0	0	0	0	0	0	1	0	1	1	1	1	1	0	1	0	0	0	0	0	0	0	1	1	0	1	1	1	0	0	0	0	0	1	1	0	0	0	0	0	0	0
GCA_015208175.1	2208	wastewater	blank	South Africa: KwaZulu-Natal	12-Jun-2018'	0	0	0	0	0	0	0	0	1	0	0	0	0	0	0	0	1	0	0	0	0	0	0	0	1	1	0	0	1	1	0	0	0	0	1	0	1	0	0	0	0	0	0	0
GCA_015208255.1	94	wastewater	blank	South Africa: KwaZulu-Natal	11-Sep-2018'	0	0	0	0	0	0	0	0	0	0	0	0	0	0	0	0	0	0	0	0	0	0	0	0	1	1	0	0	0	1	0	1	0	0	0	1	1	0	0	0	0	0	0	0
GCA_015208265.1	94	wastewater	blank	South Africa: KwaZulu-Natal	11-Sep-2018'	0	0	0	0	0	0	0	0	0	0	0	0	0	0	0	0	1	0	0	0	0	0	0	0	1	1	0	0	0	1	0	1	0	0	0	1	1	0	0	0	0	0	0	0
GCA_015230135.1	1754	chicken litter	Environment	South Africa: KwaZulu-Natal	29-Nov-2018'	0	0	0	0	0	0	0	0	1	0	1	1	1	1	1	0	1	0	0	0	0	0	0	0	1	1	0	1	1	1	0	0	0	0	0	1	2	0	0	0	0	0	0	0
GCA_015230165.1	1755	soil	Environment	South Africa: KwaZulu-Natal	22-Nov-2018'	0	0	0	0	0	0	0	1	1	1	1	1	1	1	1	0	1	1	0	0	0	0	0	0	1	1	0	1	0	1	0	0	0	0	1	0	1	0	0	0	0	0	0	0
GCA_015230195.1	1756	chicken litter	Environment	South Africa: KwaZulu-Natal	22-Nov-2018'	0	0	0	0	0	0	0	1	1	1	1	1	1	1	1	0	1	1	0	0	0	0	0	0	1	1	0	1	1	1	0	0	0	0	1	0	1	0	0	0	0	0	0	0
GCA_015230205.1	1754	chicken litter	Environment	South Africa: KwaZulu-Natal	15-Nov-2018'	0	0	0	0	0	0	0	0	1	0	0	0	0	0	0	0	1	0	0	1	1	1	0	0	1	1	0	0	1	1	0	0	1	1	0	1	1	0	0	0	0	0	0	0
GCA_015230235.1	1700	chicken litter	Environment	South Africa: KwaZulu-Natal	09-Nov-2018'	0	0	0	0	0	0	0	1	1	0	1	1	1	1	1	0	0	1	0	0	0	0	0	0	1	1	0	1	1	1	0	0	0	0	1	0	1	0	0	0	0	0	0	0
GCA_015230275.1	1753	soil	Environment	South Africa: KwaZulu-Natal	11-Nov-2018'	0	0	0	0	0	0	0	0	0	0	0	0	0	1	0	0	1	0	0	0	0	0	0	0	1	0	0	0	0	1	0	0	0	0	1	0	1	1	0	0	0	0	0	0
GCA_015230285.1	1752	soil	Environment	South Africa: KwaZulu-Natal	08-Nov-2018'	0	0	0	0	0	0	0	1	1	1	0	0	0	0	0	0	1	0	0	0	0	0	0	0	1	1	0	0	1	1	0	0	0	0	1	0	1	0	0	0	0	0	0	0
GCA_015230335.1	10	soil	Environment	South Africa: KwaZulu-Natal	09-Nov-2018'	0	0	0	0	0	0	0	1	1	1	1	1	1	1	1	0	0	1	0	0	0	0	0	0	1	1	0	1	1	1	0	0	0	0	1	0	1	0	0	0	0	0	0	0
GCA_015325925.1	203	rectal swab	Homo sapiens	Australia	2014'	0	0	0	0	0	0	0	1	1	1	1	1	1	1	1	1	1	1	0	0	0	0	0	2	1	1	0	1	1	1	1	1	0	0	1	0	1	0	0	0	0	0	0	0
GCA_015356095.1	Unknown	clinical isolate	Homo sapiens	Egypt: Cairo	06-Jul-2018'	0	0	0	0	0	0	0	0	1	1	0	1	1	1	1	0	1	1	0	0	0	0	0	0	1	1	0	1	1	1	0	1	0	0	1	0	1	0	0	0	0	0	0	0
GCA_015356225.1	Unknown	sewage	blank	blank	2019'	0	0	0	0	0	0	0	1	1	1	0	0	0	1	0	1	1	1	0	0	0	0	0	1	1	1	0	1	1	1	1	1	0	0	1	0	1	0	0	0	0	0	0	0
GCA_015356265.1	117	sewage	blank	blank	2019'	0	0	0	0	0	0	0	1	1	1	0	0	0	0	0	1	0	1	0	0	0	0	0	2	1	1	0	0	1	1	1	1	0	0	1	0	1	0	0	0	0	0	0	0
GCA_015356315.1	117	sewage	blank	blank	2019'	0	0	0	0	0	0	0	1	1	1	0	0	0	0	0	1	1	1	0	0	0	0	0	2	1	1	0	0	1	1	1	1	0	0	1	0	1	0	0	0	0	0	0	0
GCA_015356325.1	117	sewage	blank	blank	2019'	0	0	0	0	0	0	0	1	1	1	0	0	0	0	0	1	1	1	0	0	0	0	0	2	1	1	0	0	1	1	1	1	0	0	1	0	1	0	0	0	0	0	0	0
GCA_015377765.1	812	probitic products	blank	China:Zhejiang province	2019-02-26'	0	0	0	0	0	0	0	1	0	0	1	1	1	1	1	0	1	0	0	0	0	0	0	0	1	1	0	1	0	1	0	0	0	0	1	0	1	0	0	0	0	0	0	0
GCA_015476295.1	Unknown	rectal swab	Homo sapiens	Australia	2014'	0	0	0	0	0	0	0	1	1	1	1	1	1	1	1	0	1	1	0	0	1	1	0	1	1	1	0	1	1	1	0	1	1	1	1	0	1	0	0	0	0	0	0	0
GCA_015538575.1	Unknown	feces	Homo sapiens	Brazil	2015'	0	0	0	0	0	0	0	1	1	1	1	1	1	1	1	0	1	1	0	0	0	0	0	1	1	1	0	1	1	1	0	0	0	0	1	0	1	0	0	0	0	0	0	0
GCA_015538645.1	963	feces	Homo sapiens	Brazil	2013'	0	0	0	0	0	0	0	1	1	1	1	1	1	1	1	0	1	1	0	0	0	0	0	1	1	1	0	1	1	1	0	1	0	0	1	0	1	0	0	0	0	0	0	0
GCA_015538745.1	203	feces	Homo sapiens	Brazil	2011'	0	0	0	0	0	0	0	1	1	1	1	1	1	1	1	0	1	1	0	0	0	0	0	2	1	1	0	1	1	1	0	0	0	0	1	0	1	0	0	0	0	0	0	0
GCA_015538825.1	412	feces	Homo sapiens	Brazil	2010'	0	0	0	0	0	0	0	1	1	1	1	1	1	1	1	0	1	1	0	0	0	0	0	2	1	1	0	1	1	1	0	0	0	0	1	0	1	0	0	0	0	0	0	0
GCA_015538845.1	412	blood	Homo sapiens	Brazil	2009'	0	0	0	0	0	0	0	1	1	1	1	1	1	1	1	0	1	1	0	0	0	0	0	2	1	1	0	1	1	1	0	0	0	0	1	0	1	0	0	0	0	0	0	0
GCA_015538855.1	412	urine	Homo sapiens	Brazil	2010'	0	0	0	0	0	0	0	1	1	1	1	1	1	1	1	0	1	1	0	0	0	0	0	2	1	1	0	1	1	1	0	1	0	0	1	0	1	0	0	0	0	0	0	0
GCA_015538865.1	412	feces	Homo sapiens	Brazil	2009'	0	0	0	0	0	0	0	1	1	1	1	1	1	1	1	0	1	1	0	0	0	0	0	2	1	1	0	1	1	1	1	0	0	0	1	0	1	0	0	0	0	0	0	0
GCA_015538935.1	412	blood	Homo sapiens	Brazil	2009'	0	0	0	0	0	0	0	1	1	1	1	1	1	1	1	0	1	1	0	0	0	0	0	2	1	1	0	1	1	1	0	1	0	0	1	0	1	0	0	0	0	0	0	0
GCA_015538945.1	412	feces	Homo sapiens	Brazil	2009'	0	0	0	0	0	0	0	1	1	1	1	1	1	1	1	0	1	1	0	0	0	0	0	2	1	1	0	1	1	1	1	1	0	0	1	0	1	0	0	0	0	0	0	0
GCA_015538975.1	203	urine	Homo sapiens	Brazil	2008'	0	0	0	0	0	0	0	1	1	1	1	1	1	1	1	0	1	1	0	0	0	0	0	1	1	1	0	1	1	1	0	1	0	0	1	0	1	0	0	0	0	0	0	0
GCA_015547065.1	94	stool	Homo sapiens	USA	2015-03-02'	0	0	0	0	0	0	0	1	1	1	1	1	1	1	1	0	1	0	0	1	1	1	0	0	1	1	0	1	0	1	0	0	1	1	0	1	1	0	0	0	0	0	0	0
GCA_015549165.1	94	stool	Homo sapiens	USA	2016-11-07'	0	0	0	0	0	0	0	0	0	0	1	1	1	1	1	0	1	0	0	0	1	1	0	0	1	1	0	1	0	1	0	0	1	1	0	1	1	0	0	0	0	0	0	0
GCA_015549475.1	1975	stool	Homo sapiens	USA	2017-12-04'	0	0	0	0	0	0	0	0	1	0	1	1	1	1	1	0	1	0	0	0	1	1	0	0	1	1	0	1	1	1	0	1	1	1	0	1	1	0	0	0	0	0	0	0
GCA_015549905.1	94	stool	Homo sapiens	USA	2016-10-03'	0	0	0	0	0	0	0	0	0	0	1	1	1	1	1	0	1	0	0	0	0	0	0	0	1	1	0	1	0	1	0	1	0	0	0	1	1	0	0	0	0	0	0	0
GCA_015550935.1	Novel	stool	Homo sapiens	USA	2015-11-09'	0	0	0	0	0	0	0	0	0	0	1	1	1	1	1	0	0	0	0	0	0	0	0	0	1	1	0	1	0	1	0	0	0	0	0	1	1	0	0	0	0	0	0	0
GCA_015552705.1	800	stool	Homo sapiens	USA	2015-11-09'	0	0	0	0	0	0	0	1	1	1	1	1	1	1	1	0	0	0	0	0	0	0	0	0	1	1	0	1	1	1	0	1	0	0	0	1	1	0	0	0	0	0	0	0
GCA_015552915.1	94	stool	Homo sapiens	USA	2017-03-13'	0	0	0	0	0	0	0	0	0	0	0	0	0	1	0	0	1	0	0	0	1	1	0	0	1	1	0	0	0	1	0	1	1	1	0	1	1	0	0	0	0	0	0	0
GCA_015554345.1	286	stool	Homo sapiens	USA	2016-09-19'	0	0	0	0	0	0	0	0	0	0	1	1	1	1	1	0	1	0	0	0	1	1	0	0	1	1	0	1	0	1	0	0	1	1	1	0	1	0	0	0	0	0	0	0
GCA_015554935.1	1956	stool	Homo sapiens	USA	2016-09-19'	0	0	0	0	0	0	0	1	1	1	1	1	1	1	1	0	1	0	0	0	1	1	0	0	1	1	0	1	1	1	0	0	1	1	1	0	1	0	0	0	0	0	0	0
GCA_015560445.1	2283	stool	Homo sapiens	USA	2016-02-08'	0	0	0	0	0	0	0	1	1	0	0	0	0	0	0	0	1	0	0	0	0	0	0	0	1	1	0	0	2	1	0	0	0	0	1	0	1	0	0	0	0	0	0	0
GCA_015668995.1	328	stool	Homo sapiens	USA	2017-02-06'	0	0	0	0	0	0	0	1	0	1	0	0	0	0	0	0	1	1	0	0	0	0	0	0	1	1	0	0	2	1	0	0	0	0	1	0	1	0	0	0	0	0	0	0
GCA_015669035.1	296	stool	Homo sapiens	USA	2016-10-31'	0	0	0	0	0	0	0	0	1	0	0	0	0	0	0	0	1	0	0	0	0	0	0	0	1	1	0	0	1	1	0	1	0	0	0	1	1	0	0	0	0	0	0	0
GCA_015669235.1	345	stool	Homo sapiens	USA	2017-10-09'	0	0	0	0	0	0	0	0	1	0	1	1	1	1	1	0	1	0	0	0	0	0	0	0	1	1	0	1	1	1	0	1	0	0	0	1	1	0	0	0	0	0	0	0
GCA_015670515.1	2285	stool	Homo sapiens	USA	2017-03-13'	0	0	0	0	0	0	0	0	0	0	1	1	1	1	1	0	1	0	0	0	1	1	0	0	0	1	0	1	0	1	0	0	1	1	0	1	1	0	0	0	0	0	0	0
GCA_015705745.1	Unknown	Rectal Swab	Homo sapiens	USA: Pittsburgh, Pennsylvania	2018'	0	0	0	0	0	0	0	1	1	1	1	1	0	0	1	0	1	1	0	0	0	0	0	0	1	1	0	0	1	1	0	1	0	0	1	0	1	0	0	0	0	0	0	0
GCA_015705875.1	17	Tissue	Homo sapiens	USA: Pittsburgh, Pennsylvania	2018'	0	0	0	0	0	0	0	1	1	1	0	0	0	0	0	0	1	1	0	0	0	0	0	1	1	1	0	0	1	1	1	1	0	0	1	0	1	0	0	0	0	0	0	0
GCA_015705945.1	Unknown	urine	Homo sapiens	USA: Pittsburgh, Pennsylvania	2018'	0	0	0	0	0	0	0	1	1	1	1	1	1	1	1	0	1	1	0	0	0	0	0	2	1	1	0	1	1	1	0	1	0	0	1	0	1	0	0	0	0	0	0	0
GCA_015705975.1	Unknown	Rectal Swab	Homo sapiens	USA: Pittsburgh, Pennsylvania	2018'	0	0	0	0	0	0	0	1	1	1	1	1	0	0	1	0	1	1	0	0	0	0	0	0	1	1	0	0	1	1	0	1	0	0	1	0	1	0	0	0	0	0	0	0
GCA_015706055.1	Unknown	Rectal Swab	Homo sapiens	USA: Pittsburgh, Pennsylvania	2018'	0	0	0	0	0	0	0	1	1	1	1	1	1	1	1	0	1	1	0	0	0	0	0	2	1	1	0	1	1	1	1	1	0	0	1	0	1	0	0	0	0	0	0	0
GCA_015706225.1	Unknown	Rectal Swab	Homo sapiens	USA: Pittsburgh, Pennsylvania	2018'	0	0	0	0	0	0	0	1	1	1	1	1	1	1	1	0	1	1	0	0	0	0	0	1	1	1	0	0	1	1	0	1	0	0	1	0	1	0	0	0	0	0	0	0
GCA_015706345.1	412	Rectal Swab	Homo sapiens	USA: Pittsburgh, Pennsylvania	2018'	0	0	0	0	0	0	0	1	1	1	1	1	1	1	1	0	1	1	0	0	0	0	0	2	1	1	0	1	1	1	0	1	0	0	1	0	1	0	0	0	0	0	0	0
GCA_015767695.1	160	blank	blank	blank	blank'	0	0	0	0	0	0	0	1	2	1	0	0	0	0	0	0	1	1	0	0	0	0	0	0	1	1	0	0	2	1	1	0	0	0	1	0	1	0	0	0	0	0	0	0
GCA_015999405.1	17	pleural fluid	Homo sapiens	Australia	2014'	0	0	0	0	0	0	0	1	0	1	1	1	1	2	1	0	1	1	0	0	0	0	1	0	1	1	0	2	1	1	1	1	0	0	1	0	1	0	0	0	0	0	0	0
GCA_015999425.1	Unknown	rectal swab	Homo sapiens	Australia	2014'	0	0	0	0	0	0	0	1	1	1	1	1	1	1	1	0	1	1	0	0	0	0	0	0	1	1	0	1	1	1	1	1	0	0	1	0	1	0	0	0	0	0	0	0
GCA_015999605.1	17	Rectal swab	Homo sapiens	USA: Dallas	2015'	0	0	0	0	0	0	0	1	1	1	2	2	2	2	2	0	1	1	0	0	0	0	0	2	1	1	0	2	1	1	0	1	0	0	1	0	1	0	0	0	0	0	0	0
GCA_016126675.1	Unknown	rectal swab	Homo sapiens	USA: Dallas	2015'	0	0	0	0	0	0	0	1	1	1	1	1	1	1	1	0	1	1	0	0	0	0	0	2	1	1	0	1	1	1	1	1	0	0	1	0	1	0	0	0	0	0	0	0
GCA_016404975.1	1703	rectal swab	Homo sapiens	USA: Dallas	2015'	0	0	0	0	0	0	0	1	1	1	1	1	1	1	1	0	1	1	0	0	0	0	0	2	1	1	0	1	1	1	1	1	0	0	1	0	1	0	0	0	0	0	0	0
GCA_016405005.1	Unknown	rectal swab	Homo sapiens	USA: Dallas	2015'	0	0	0	0	0	0	0	1	1	1	1	1	1	1	1	0	1	1	0	0	0	0	0	2	1	1	0	1	1	1	0	1	0	0	1	0	1	0	0	0	0	0	0	0
GCA_016405025.1	Unknown	rectal swab	Homo sapiens	USA: Dallas	2015'	0	0	0	0	0	0	0	1	1	1	0	0	0	1	0	0	1	1	0	0	0	0	0	1	1	1	0	1	1	1	1	1	0	0	1	0	1	0	0	0	0	0	0	0
GCA_016405035.1	664	rectal swab	Homo sapiens	USA: Dallas	2015'	0	0	0	0	0	0	0	1	1	0	1	1	1	1	1	0	1	1	0	0	0	0	0	2	1	1	0	1	1	1	1	0	0	0	1	0	1	0	0	0	0	0	0	0
GCA_016405065.1	Unknown	rectal swab	Homo sapiens	USA: Dallas	2015'	0	0	0	0	0	0	0	1	1	1	2	2	2	2	2	0	1	1	0	0	0	0	0	1	1	1	0	2	0	1	1	1	0	0	1	0	1	0	0	0	0	0	0	0
GCA_016405075.1	Unknown	rectal swab	Homo sapiens	USA: Dallas	2015'	0	0	0	0	0	0	0	1	1	1	1	1	1	1	1	0	1	1	0	0	0	0	0	2	1	1	0	1	1	1	1	1	0	0	1	0	1	0	0	0	0	0	0	0
GCA_016405085.1	17	rectal swab	Homo sapiens	USA: Dallas	2015'	0	0	0	0	0	0	0	1	1	1	2	2	2	1	2	0	1	1	0	0	0	0	0	2	1	1	0	2	1	1	1	1	0	0	1	0	1	0	0	0	0	0	0	0
GCA_016405125.1	664	rectal swab	Homo sapiens	USA: Dallas	2015'	0	0	0	0	0	0	0	1	1	1	1	1	1	1	1	0	1	1	0	0	0	0	0	2	1	1	0	1	1	1	0	1	0	0	1	0	1	0	0	0	0	0	0	0
GCA_016406345.1	17	rectal swab	Homo sapiens	USA: Dallas	2015'	0	0	0	0	0	0	0	1	1	1	2	2	2	1	2	0	1	1	0	0	0	0	0	2	1	1	0	2	1	1	0	1	0	0	1	0	1	0	0	0	0	0	0	0
GCA_016406365.1	17	rectal swab	Homo sapiens	USA: Dallas	2015'	0	0	0	0	0	0	0	1	1	1	2	2	2	2	2	0	1	1	0	0	0	0	0	2	1	1	0	2	1	1	1	1	0	0	1	0	1	0	0	0	0	0	0	0
GCA_016406385.1	736	rectal swab	Homo sapiens	USA: Dallas	2015'	0	0	0	0	0	0	0	1	1	1	1	1	1	1	1	1	0	1	0	0	0	0	0	2	1	1	0	1	1	1	1	1	0	0	1	0	1	0	0	0	0	0	0	0
GCA_016406405.1	Unknown	rectal swab	Homo sapiens	USA: Dallas	2015'	0	0	0	0	0	0	0	1	1	1	1	1	1	1	1	0	1	1	0	0	0	0	0	1	1	1	0	1	1	1	1	1	0	0	1	0	1	0	0	0	0	0	0	0
GCA_016406425.1	17	rectal swab	Homo sapiens	USA: Dallas	2015'	0	0	0	0	0	0	0	1	1	1	1	1	1	1	1	0	1	1	0	0	0	0	0	2	1	1	0	1	1	1	0	1	0	0	1	0	1	0	0	0	0	0	0	0
GCA_016406445.1	412	rectal swab	Homo sapiens	USA: Dallas	2015'	0	0	0	0	0	0	0	1	1	1	1	1	1	1	1	0	1	1	0	0	0	0	0	2	1	1	0	1	1	1	1	1	0	0	1	0	1	0	0	0	0	0	0	0
GCA_016406465.1	Unknown	rectal swab	Homo sapiens	USA: Dallas	2015'	0	0	0	0	0	0	0	1	1	1	1	1	1	1	1	0	1	1	0	0	0	0	0	1	1	1	0	1	1	1	1	0	0	0	1	0	1	0	0	0	0	0	0	0
GCA_016406485.1	Unknown	rectal swab	Homo sapiens	USA: Dallas	2015'	0	0	0	0	0	0	0	1	1	1	1	1	1	2	1	0	1	1	0	0	0	0	0	0	1	1	0	2	1	1	1	1	0	0	1	0	1	0	0	0	0	0	0	0
GCA_016406505.1	664	rectal swab	Homo sapiens	USA: Dallas	2015'	0	0	0	0	0	0	0	1	1	1	1	1	1	1	1	0	1	1	0	0	0	0	0	2	1	1	0	1	1	1	1	1	0	0	1	0	1	0	0	0	0	0	0	0
GCA_016406525.1	1383	rectal swab	Homo sapiens	USA: Dallas	2015'	0	0	0	0	0	0	0	1	1	1	1	1	1	2	1	0	1	1	0	0	0	0	0	2	1	1	0	2	1	1	0	1	0	0	1	0	1	0	0	0	0	0	0	0
GCA_016406545.1	17	rectal swab	Homo sapiens	USA: Dallas	2015'	0	0	0	0	0	0	0	1	1	1	2	2	2	1	2	0	1	1	0	0	0	0	0	2	1	1	0	2	1	1	1	1	0	0	1	0	1	0	0	0	0	0	0	0
GCA_016406565.1	17	rectal swab	Homo sapiens	USA: Dallas	2015'	0	0	0	0	0	0	0	1	1	1	2	2	2	2	2	0	1	1	0	0	0	0	0	2	1	1	0	2	1	1	1	1	0	0	1	0	1	0	0	0	0	0	0	0
GCA_016406585.1	17	rectal swab	Homo sapiens	USA: Dallas	2015'	0	0	0	0	0	0	0	1	1	1	2	2	2	2	2	0	0	1	0	0	0	0	0	2	1	1	0	2	1	1	1	1	0	0	1	0	1	0	0	0	0	0	0	0
GCA_016406605.1	664	rectal swab	Homo sapiens	USA: Dallas	2015'	0	0	0	0	0	0	0	1	1	0	1	1	1	1	1	0	1	1	0	0	0	0	0	2	1	1	0	1	1	1	1	0	0	0	1	0	1	0	0	0	0	0	0	0
GCA_016415025.1	Unknown	rectal swab	Homo sapiens	USA: Dallas	2015'	0	0	0	0	0	0	0	1	1	1	1	1	1	1	1	0	1	1	0	0	0	0	0	2	1	1	0	1	1	1	0	1	0	0	1	0	1	0	0	0	0	0	0	0
GCA_016415105.1	17	rectal swab	Homo sapiens	USA: Dallas	2015'	0	0	0	0	0	0	0	1	1	1	2	2	2	2	2	0	1	1	0	0	0	0	0	2	1	1	0	2	1	1	0	1	0	0	1	0	1	0	0	0	0	0	0	0
GCA_016415285.1	Unknown	rectal swab	Homo sapiens	USA: Dallas	2015'	0	0	0	0	0	0	0	1	1	1	1	1	1	1	1	0	1	1	0	0	0	0	0	2	1	1	0	1	1	1	0	1	0	0	1	0	1	0	0	0	0	0	0	0
GCA_016415325.1	17	rectal swab	Homo sapiens	USA: Dallas	2015'	0	0	0	0	0	0	0	1	1	1	2	2	2	2	2	0	1	1	0	0	0	0	0	2	1	1	0	2	1	1	0	1	0	0	1	0	1	0	0	0	0	0	0	0
GCA_016415345.1	1703	rectal swab	Homo sapiens	USA: Dallas	2015'	0	0	0	0	0	0	0	1	1	1	0	0	0	1	0	0	1	1	0	0	0	0	0	1	1	1	0	1	1	1	0	1	0	0	1	0	1	0	0	0	0	0	0	0
GCA_016415365.1	Unknown	rectal swab	Homo sapiens	USA: Dallas	2015'	0	0	0	0	0	0	0	1	1	1	2	2	2	2	2	0	1	1	0	0	0	0	0	1	1	1	0	2	0	1	0	1	0	0	1	0	1	0	0	0	0	0	0	0
GCA_016415385.1	Unknown	rectal swab	Homo sapiens	USA: Dallas	2015'	0	0	0	0	0	0	0	1	1	1	2	2	2	2	2	0	1	1	0	0	0	0	0	1	1	1	0	2	0	1	0	1	0	0	1	0	1	0	0	0	0	0	0	0
GCA_016415405.1	Unknown	rectal swab	Homo sapiens	USA: Dallas	2015'	0	0	0	0	0	0	0	1	1	1	1	1	1	1	1	0	1	1	0	0	0	0	0	1	1	1	0	1	1	1	1	1	0	0	1	0	1	0	0	0	0	0	0	0
GCA_016415425.1	17	rectal swab	Homo sapiens	USA: Dallas	2015'	0	0	0	0	0	0	0	1	1	1	2	2	2	2	2	0	1	1	0	0	0	0	0	2	1	1	0	2	1	1	0	1	0	0	1	0	1	0	0	0	0	0	0	0
GCA_016415445.1	1703	rectal swab	Homo sapiens	USA: Dallas	2015'	0	0	0	0	0	0	0	1	1	1	2	2	2	2	2	0	1	1	0	0	0	0	0	1	1	1	0	2	1	1	1	1	0	0	1	0	1	0	0	0	0	0	0	0
GCA_016415465.1	17	rectal swab	Homo sapiens	USA: Dallas	2015'	0	0	0	0	0	0	0	1	1	1	2	2	2	2	2	0	1	1	0	0	0	0	0	2	1	1	0	2	1	1	1	1	0	0	1	0	1	0	0	0	0	0	0	0
GCA_016415485.1	Unknown	rectal swab	Homo sapiens	USA: Dallas	2015'	0	0	0	0	0	0	0	1	1	1	1	1	1	1	1	0	1	1	0	0	0	0	0	0	1	1	0	1	1	1	0	1	0	0	1	0	1	0	0	0	0	0	0	0
GCA_016415505.1	664	rectal swab	Homo sapiens	USA: Dallas	2015'	0	0	0	0	0	0	0	1	1	1	1	1	1	1	1	0	1	1	0	0	0	0	0	2	1	1	0	1	1	1	0	1	0	0	1	0	1	0	0	0	0	0	0	0
GCA_016415545.1	1703	rectal swab	Homo sapiens	USA: Dallas	2015'	0	0	0	0	0	0	0	0	0	0	0	0	0	0	0	0	1	1	0	0	0	0	0	1	1	1	0	0	0	1	1	1	0	0	1	0	1	0	0	0	0	0	0	0
GCA_016415565.1	1703	rectal swab	Homo sapiens	USA: Dallas	2015'	0	0	0	0	0	0	0	0	0	0	0	0	0	0	0	0	1	1	0	0	0	0	0	1	1	1	0	0	0	1	0	1	0	0	1	0	1	0	0	0	0	0	0	0
GCA_016455345.1	1383	rectal swab	Homo sapiens	USA: Dallas	2015'	0	0	0	0	0	0	0	1	1	1	1	1	1	2	1	0	1	1	0	0	0	0	0	2	1	1	0	2	1	1	1	1	0	0	1	0	1	0	0	0	0	0	0	0
GCA_016462085.1	619	blank	blank	USA	2020'	0	0	0	0	0	0	0	0	1	0	1	1	1	1	1	0	1	1	0	0	1	1	0	0	1	1	0	1	1	1	1	0	1	1	1	0	1	0	0	0	0	0	0	0
GCA_016484185.1	17	rectal swab	Homo sapiens	USA: Dallas	2015'	0	0	0	0	0	0	0	1	1	1	1	1	1	0	1	0	1	1	0	0	0	0	0	2	1	1	0	1	1	1	1	1	0	0	1	0	1	0	0	0	0	0	0	0
GCA_016484285.1	736	rectal swab	Homo sapiens	USA: Dallas	2015'	0	0	0	0	0	0	0	1	1	1	1	1	1	1	1	1	0	1	0	0	0	0	0	2	1	1	0	1	1	1	1	1	0	0	1	0	1	0	0	0	0	0	0	0
GCA_016484305.1	664	rectal swab	Homo sapiens	USA: Dallas	2015'	0	0	0	0	0	0	0	1	1	1	1	1	1	1	1	0	1	1	0	0	0	0	0	2	1	1	0	1	1	1	1	1	0	0	1	0	1	0	0	0	0	0	0	0
GCA_016484315.1	Unknown	rectal swab	Homo sapiens	USA: Dallas	2015'	0	0	0	0	0	0	0	1	1	1	2	2	2	2	2	0	1	1	0	0	0	0	0	0	1	1	0	2	1	1	1	1	0	0	1	0	1	0	0	0	0	0	0	0
GCA_016484345.1	17	rectal swab	Homo sapiens	USA: Dallas	2015'	0	0	0	0	0	0	0	1	1	1	1	1	1	1	1	0	1	1	0	0	0	0	0	2	1	1	0	1	1	1	0	1	0	0	1	0	1	0	0	0	0	0	0	0
GCA_016484425.1	736	rectal swab	Homo sapiens	USA: Dallas	2015'	0	0	0	0	0	0	0	1	1	1	1	1	1	1	1	0	1	1	0	0	0	0	0	1	1	1	0	1	1	1	1	1	0	0	1	0	1	0	0	0	0	0	0	0
GCA_016484505.1	736	rectal swab	Homo sapiens	USA: Dallas	2015'	0	0	0	0	0	0	0	1	1	1	1	1	1	1	1	0	1	1	0	0	0	0	0	1	1	1	0	1	1	1	1	1	0	0	1	0	1	0	0	0	0	0	0	0
GCA_016642165.1	286	Fermented goat milk	blank	China: Erdos, InnerMongolia	2014'	0	0	0	0	0	0	0	0	0	0	0	0	0	1	0	0	0	0	0	1	1	1	0	0	1	1	0	0	0	1	0	0	1	1	1	0	1	0	0	0	0	0	0	0
GCA_016642175.1	1332	Yoghurt	blank	China: Baotou, InnerMongolia	2014'	0	0	0	0	0	0	0	0	1	0	1	1	1	1	1	0	0	0	0	1	1	1	0	0	1	1	0	1	1	1	0	0	1	1	1	0	1	0	0	0	0	0	0	0
GCA_016642205.1	1311	Fresh mare's milk	blank	China: Xilingol, InnerMongolia	2014'	0	0	0	0	0	0	0	0	0	0	1	1	1	1	1	0	1	0	0	0	0	0	0	0	1	1	0	1	0	1	0	0	0	0	1	0	1	0	0	0	0	0	0	0
GCA_016642225.1	1332	cheese	blank	China: Baotou, InnerMongolia	2014'	0	0	0	0	0	0	0	0	1	0	0	0	0	0	0	0	0	0	0	0	0	0	0	0	1	1	0	0	1	1	0	0	0	0	1	0	1	0	0	0	0	0	0	0
GCA_016642245.1	Unknown	Yoghurt	blank	Russia: Tuva	2013'	0	0	0	0	0	0	0	1	0	0	1	1	1	1	1	0	1	1	0	0	1	1	0	0	1	1	0	1	0	1	0	0	1	1	1	0	1	0	0	0	0	0	0	0
GCA_016642255.1	Unknown	Yoghurt	blank	Russia: Tuva	2013'	0	0	0	0	0	0	0	1	0	0	1	1	1	1	1	0	0	1	0	0	1	1	0	0	1	1	0	1	0	1	0	0	1	1	1	0	1	0	0	0	0	0	0	0
GCA_016642305.1	Unknown	Yoghurt	blank	Russia: Tuva	2013'	0	0	0	0	0	0	0	1	0	0	1	1	1	1	1	0	1	1	0	0	1	1	0	0	1	1	0	1	0	1	0	0	1	1	1	0	1	0	0	0	0	0	0	0
GCA_016642315.1	Unknown	Yoghurt	blank	Russia: Tuva	2013'	0	0	0	0	0	0	0	1	0	0	1	1	1	1	1	0	1	1	0	0	1	1	0	0	1	1	0	1	0	1	0	0	1	1	1	0	1	0	0	0	0	0	0	0
GCA_016642335.1	Unknown	Yoghurt	blank	Russia: Tuva	2013'	0	0	0	0	0	0	0	1	0	0	1	1	1	1	1	0	1	1	0	0	1	1	0	0	1	1	0	1	0	1	0	0	1	1	1	0	1	0	0	0	0	0	0	0
GCA_016642385.1	Unknown	Yoghurt	blank	Russia: Tuva	2013'	0	0	0	0	0	0	0	1	0	0	1	1	1	1	1	0	1	1	0	0	1	1	0	0	1	1	0	1	0	1	0	0	1	1	1	0	1	0	0	0	0	0	0	0
GCA_016642395.1	Unknown	Yoghurt	blank	Russia: Tuva	2013'	0	0	0	0	0	0	0	1	0	0	1	1	1	1	1	0	1	1	0	0	1	1	0	0	1	1	0	1	0	1	0	0	1	1	1	0	1	0	0	0	0	0	0	0
GCA_016642425.1	Unknown	Yoghurt	blank	Russia: Tuva	2013'	0	0	0	0	0	0	0	1	0	0	1	1	1	1	1	0	1	1	0	0	1	1	0	0	1	1	0	1	0	1	0	0	1	1	1	0	1	0	0	0	0	0	0	0
GCA_016642465.1	Unknown	Yoghurt	blank	Russia: Tuva	2013'	0	0	0	0	0	0	0	1	0	0	1	1	1	1	1	0	1	1	0	0	1	1	0	0	1	1	0	1	0	1	0	0	1	1	1	0	1	0	0	0	0	0	0	0
GCA_016642485.1	Unknown	Yoghurt	blank	Russia: Tuva	2013'	0	0	0	0	0	0	0	1	0	0	1	1	1	1	1	0	1	1	0	0	1	1	0	0	1	1	0	1	0	1	0	0	1	1	1	0	1	0	0	0	0	0	0	0
GCA_016642495.1	2353	Yoghurt	blank	China: Ili, Xinjiang	2012'	0	0	0	0	0	0	0	1	1	1	1	1	1	1	1	0	0	0	0	1	1	1	0	0	1	1	0	1	0	1	0	0	1	1	1	0	1	0	0	0	0	0	0	0
GCA_016642505.1	828	Yoghurt	blank	Russia: Tuva	2013'	0	0	0	0	0	0	0	0	1	0	0	0	0	0	0	0	0	1	0	0	0	0	0	0	1	1	0	0	0	1	0	0	0	0	1	0	1	0	0	0	0	0	0	0
GCA_016642525.1	828	Yoghurt	blank	Russia: Tuva	2013'	0	0	0	0	0	0	0	0	1	0	0	0	0	0	0	0	1	1	0	0	0	0	0	0	1	1	0	0	0	1	0	0	0	0	1	0	1	0	0	0	0	0	0	0
GCA_016642565.1	2353	Yoghurt	blank	China: Ili, Xinjiang	2012'	0	0	0	0	0	0	0	1	1	1	1	1	1	1	1	0	0	0	0	1	1	1	0	0	1	1	0	1	0	1	0	0	1	1	1	0	1	0	0	0	0	0	0	0
GCA_016642585.1	1332	Yoghurt	blank	China: Ili, Xinjiang	2012'	0	0	0	0	0	0	0	0	1	0	1	1	1	1	1	0	0	0	0	1	1	1	0	0	1	1	0	1	1	1	0	0	1	1	1	0	1	0	0	0	0	0	0	0
GCA_016642595.1	1449	Fermented camel milk	blank	China: Ili, Xinjiang	2012'	0	0	0	0	0	0	0	0	0	0	0	0	0	0	0	0	0	0	0	1	1	1	0	0	1	1	0	0	0	1	0	0	1	1	1	0	1	0	0	0	0	0	0	0
GCA_016642605.1	1332	Yoghurt	blank	China: Ili, Xinjiang	2012'	0	0	0	0	0	0	0	0	1	0	1	1	1	1	1	0	0	0	0	1	1	1	0	0	1	1	0	1	1	1	0	0	1	1	1	0	1	0	0	0	0	0	0	0
GCA_016642615.1	1332	Yoghurt	blank	China: Ili, Xinjiang	2012'	0	0	0	0	0	0	0	0	1	0	1	1	1	1	1	0	1	0	0	1	1	1	0	0	1	1	0	1	1	1	0	0	1	1	1	0	1	0	0	0	0	0	0	0
GCA_016642665.1	1332	Yoghurt	blank	China: Ili, Xinjiang	2012'	0	0	0	0	0	0	0	0	1	0	1	1	1	1	1	0	1	0	0	1	1	1	0	0	1	1	0	1	1	1	0	0	1	1	1	0	1	0	0	0	0	0	0	0
GCA_016642695.1	Unknown	Yoghurt	blank	China: Ili, Xinjiang	2012'	0	0	0	0	0	0	0	1	1	1	1	1	1	1	1	0	0	1	0	0	0	0	0	0	1	1	0	1	1	1	0	0	0	0	1	0	1	0	0	0	0	0	0	0
GCA_016642705.1	52	Yoghurt	blank	China: Ili, Xinjiang	2012'	0	0	0	0	0	0	0	1	1	1	1	1	1	1	1	0	1	0	0	0	0	0	0	0	1	1	0	1	1	1	1	0	0	0	1	0	1	0	0	0	0	0	0	0
GCA_016642715.1	1449	Yoghurt	blank	China: Ili, Xinjiang	2012'	0	0	0	0	0	0	0	0	0	0	0	0	0	0	0	0	0	0	0	1	1	1	0	0	1	1	0	0	0	1	0	0	1	1	1	0	1	0	0	0	0	0	0	0
GCA_016642765.1	2353	Yoghurt	blank	China: Ili, Xinjiang	2012'	0	0	0	0	0	0	0	1	1	1	1	1	1	1	1	0	0	0	0	1	1	1	0	0	1	1	0	1	0	1	0	0	1	1	1	0	1	0	0	0	0	0	0	0
GCA_016642785.1	32	Yoghurt	blank	China: Ili, Xinjiang	2012'	0	0	0	0	0	0	0	0	1	0	0	0	0	0	0	0	1	1	0	0	0	0	0	0	1	1	0	0	1	1	0	0	0	0	1	0	1	0	0	0	0	0	0	0
GCA_016642795.1	Unknown	Yoghurt	blank	Russia: Buryats	2012'	0	0	0	0	0	0	0	0	0	0	1	1	1	1	1	0	0	0	0	0	1	1	0	0	1	1	0	1	0	1	0	0	1	1	1	0	1	0	0	0	0	0	0	0
GCA_016642805.1	1332	Yoghurt	blank	Russia: Buryats	2012'	0	0	0	0	0	0	0	0	0	0	1	1	1	1	1	0	1	0	0	0	1	1	0	0	1	1	0	1	0	1	0	0	1	1	1	0	1	0	0	0	0	0	0	0
GCA_016642835.1	Unknown	Fermented yak milk	blank	China: Lhasa, Tibet	2012'	0	0	0	0	0	0	0	0	0	0	1	1	1	1	1	0	0	0	0	0	1	1	0	0	1	1	0	1	0	1	0	0	1	1	1	0	1	0	0	0	0	0	0	0
GCA_016642905.1	1332	Yoghurt	blank	Russia: Buryats	2012'	0	0	0	0	0	0	0	0	0	0	1	1	1	1	1	0	1	0	0	0	1	1	0	0	1	1	0	1	0	1	0	0	1	1	1	0	1	0	0	0	0	0	0	0
GCA_016642925.1	1449	cheese	blank	Russia: Kalmykia	2012'	0	0	0	0	0	0	0	0	0	0	1	1	1	1	1	0	0	0	0	1	1	1	0	0	1	1	0	1	0	1	0	0	1	1	1	0	1	0	0	0	0	0	0	0
GCA_016642935.1	545	cheese	blank	Russia: Kalmykia	2012'	0	0	0	0	0	0	0	0	0	0	1	1	1	1	1	0	0	0	0	0	1	1	0	0	1	1	0	1	0	1	0	0	1	1	1	0	1	0	0	0	0	0	0	0
GCA_016642945.1	1311	cheese	blank	Russia: Kalmykia	2012'	0	0	0	0	0	0	0	0	0	0	1	1	1	1	1	0	0	0	0	0	1	1	0	0	1	1	0	1	0	1	0	0	1	1	1	0	1	0	0	0	0	0	0	0
GCA_016642985.1	1449	cheese	blank	Russia: Kalmykia	2012'	0	0	0	0	0	0	0	0	0	0	1	1	1	1	1	0	0	0	0	1	1	1	0	0	1	1	0	1	0	1	0	0	1	1	1	0	1	0	0	0	0	0	0	0
GCA_016643015.1	2351	cheese	blank	Russia: Kalmykia	2012'	0	0	0	0	0	0	0	0	0	0	1	1	1	1	1	0	1	0	0	0	1	0	0	0	1	1	0	1	0	1	0	0	1	1	1	0	1	0	0	0	0	0	0	0
GCA_016643025.1	32	Fermented yak milk	blank	China: Lhasa, Tibet	2007'	0	0	0	0	0	0	0	0	1	0	0	0	0	0	0	0	0	1	0	0	0	0	0	0	1	1	0	0	1	1	1	0	0	0	1	0	1	0	0	0	0	0	0	0
GCA_016643045.1	32	Fermented yak milk	blank	China: Lhasa, Tibet	2007'	0	0	0	0	0	0	0	0	1	0	0	0	0	0	0	0	1	1	0	0	0	0	0	0	1	1	0	0	1	1	0	0	0	0	1	0	1	0	0	0	0	0	0	0
GCA_016643075.1	32	Fermented cattle milk	blank	China: ShigatseCity, Tibet	2007'	0	0	0	0	0	0	0	0	1	0	0	0	0	0	0	0	1	1	0	0	0	0	0	0	1	1	0	0	1	1	0	0	0	0	1	0	1	0	0	0	0	0	0	0
GCA_016649015.1	Unknown	rhizosphere	wheat	Italy: Turi	2019'	0	0	0	0	0	0	0	1	1	1	1	1	1	1	1	0	1	1	0	0	0	0	0	1	1	1	0	1	1	1	0	0	0	0	1	0	1	0	0	0	0	0	0	0
GCA_016649025.1	Unknown	rhizosphere	wheat	Italy: Gravina in Puglia	2019'	0	0	0	0	0	0	0	1	1	1	1	1	1	1	1	0	1	1	0	0	0	0	0	1	1	1	0	1	1	1	0	0	0	0	1	0	1	0	0	0	0	0	0	0
GCA_016649055.1	Unknown	rhizosphere	wheat	Italy: Turi	2019'	0	0	0	0	0	0	0	1	1	1	1	1	1	1	1	0	1	1	0	0	0	0	0	1	1	1	0	1	1	1	0	0	0	0	1	0	1	0	0	0	0	0	0	0
GCA_016649075.1	Unknown	rhizosphere	wheat	Italy: Turi	2019'	0	0	0	0	0	0	0	1	1	1	1	1	1	1	1	0	1	1	0	0	0	0	0	1	1	1	0	1	1	1	0	0	0	0	1	0	1	0	0	0	0	0	0	0
GCA_016649085.1	Unknown	rhizosphere	wheat	Italy: Turi	2019'	0	0	0	0	0	0	0	1	1	1	1	1	1	1	1	0	1	1	0	0	0	0	0	1	1	1	0	1	1	1	0	0	0	0	1	0	1	0	0	0	0	0	0	0
GCA_016649105.1	Unknown	rhizosphere	wheat	Italy: Turi	2019'	0	0	0	0	0	0	0	1	1	1	1	1	1	1	1	0	1	0	0	0	0	0	0	1	1	1	0	1	1	1	0	0	0	0	1	0	1	0	0	0	0	0	0	0
GCA_016649135.1	536	rhizosphere	wheat	Italy: Turi	2019'	0	0	0	0	0	0	0	1	0	1	1	1	1	1	1	0	0	1	0	0	0	0	0	0	0	1	0	1	0	1	1	0	0	0	1	0	1	0	0	0	0	0	0	0
GCA_016649175.1	536	rhizosphere	wheat	Italy: Turi	2019'	0	0	0	0	0	0	0	1	0	1	1	1	1	1	1	0	0	1	0	0	0	0	0	0	0	1	0	1	0	1	1	0	0	0	1	0	1	0	0	0	0	0	0	0
GCA_016649215.1	Unknown	rhizosphere	wheat	Italy: Turi	2019'	0	0	0	0	0	0	0	1	1	1	1	1	1	1	1	0	1	0	0	0	0	0	0	1	1	1	0	1	1	1	0	0	0	0	1	0	1	0	0	0	0	0	0	0
GCA_016743855.1	868	swine	blank	China:henan	2017'	0	0	0	1	1	0	0	0	1	0	1	1	1	1	1	0	1	0	0	0	0	0	0	0	1	1	0	1	1	1	0	0	0	0	1	0	1	0	0	0	0	0	0	0
GCA_016758095.1	32	herbs sample	Eclipta prostrata	China: Tianjin	18-Apr-2018'	0	0	0	0	0	0	0	0	1	0	0	0	0	1	0	0	0	1	0	0	0	0	0	0	1	1	0	1	0	1	0	0	0	0	1	0	1	0	0	0	0	0	0	0
GCA_016864255.1	117	urine	Homo sapiens	Norway:bergen	2017-02-03'	0	0	0	0	0	0	0	1	1	1	1	1	1	1	1	0	1	1	0	0	0	0	0	2	1	1	0	1	1	1	0	1	0	0	1	0	1	0	0	0	0	0	0	0
GCA_016917895.1	1710	marine sediment	blank	Italy: Ancona	2018'	0	0	0	0	1	0	0	1	1	0	1	1	1	1	1	0	1	1	0	0	0	0	0	0	1	1	0	1	1	1	0	0	0	0	1	0	1	0	0	0	0	0	0	0
GCA_016917915.1	1711	marine sediment	blank	Italy: Ancona	2018'	0	0	0	0	1	0	0	1	1	0	1	1	1	1	1	0	1	0	0	0	0	0	0	1	1	1	0	1	1	1	0	0	0	0	0	1	1	0	0	0	0	0	0	0
GCA_016917925.1	1710	marine sediment	blank	Italy: Ancona	2018'	0	0	0	0	1	0	0	1	1	0	1	1	1	1	1	0	1	1	0	0	0	0	0	0	1	1	0	1	1	1	0	0	0	0	1	0	1	0	0	0	0	0	0	0
GCA_017301355.1	Unknown	Rectal Swab	Homo sapiens	Australia	2017'	0	0	0	0	0	0	0	1	1	1	0	0	0	1	0	0	1	1	0	0	0	0	0	2	1	1	0	1	1	1	1	1	0	0	1	0	1	0	0	0	0	0	0	0
GCA_017583085.1	Unknown	blank	cattle	Canada: London	2021-02-05'	0	0	0	0	0	0	0	1	1	0	1	1	1	1	1	0	0	1	0	0	0	0	0	0	1	1	0	1	1	1	0	0	0	0	1	0	1	0	0	0	0	0	0	0
GCA_017584065.1	796	rectal swab	Homo sapiens	Australia	2014'	0	0	0	0	0	0	0	1	1	1	0	0	0	1	0	0	1	1	0	0	0	0	0	1	1	1	0	1	1	1	1	1	0	0	1	0	1	0	0	0	0	0	0	0
GCA_017603725.1	Unknown	blood	Homo sapiens	India	2020'	0	0	0	0	0	0	0	1	1	1	0	0	0	0	0	0	1	1	0	0	0	0	0	0	1	1	0	0	1	1	1	1	0	0	1	0	1	0	0	0	0	0	0	0
GCA_017639605.1	Unknown	urine	Homo sapiens	Malaysia: Sabah	Dec-2019'	0	0	0	0	0	0	0	1	1	1	0	0	0	0	0	1	1	1	0	0	0	0	0	1	1	1	0	0	1	1	1	1	0	0	1	0	1	0	0	0	0	0	0	0
GCA_017641685.1	907	ICU - bp apparatus	Hospital environment	South Africa: Ethekwini district, KwaZulu-Natal	15-Nov-2017'	0	0	0	0	0	0	0	1	1	1	1	1	1	1	1	0	1	1	0	0	0	0	0	0	1	1	0	1	1	1	0	0	0	0	1	0	1	0	0	0	0	0	0	0
GCA_017642125.1	Unknown	Peadiatric - unoccupied bed	Hospital environment	South Africa: Ethekwini district, KwaZulu-Natal	18-Oct-2017'	0	0	0	0	0	0	0	1	1	1	0	0	0	1	0	0	1	1	0	0	0	0	0	0	1	1	0	1	1	1	0	1	0	0	1	0	1	0	0	0	0	0	0	0
GCA_017812035.1	867	sea water	blank	Brazil: Rio de Janeiro	2013-12-16'	0	0	0	0	0	0	0	0	1	0	1	1	1	1	1	0	1	0	0	1	1	1	0	0	1	1	0	1	1	1	0	0	1	1	1	0	1	0	0	0	0	0	0	0
GCA_017815655.1	Unknown	blood	Homo sapiens	India	2018'	0	0	0	0	0	0	0	1	1	1	0	0	0	0	0	1	1	1	0	0	0	0	0	1	1	1	0	0	1	1	1	1	0	0	1	0	1	0	0	0	0	0	0	0
GCA_017815675.1	Unknown	blood	Homo sapiens	India	2019'	0	0	0	0	0	0	0	1	1	1	1	1	1	1	1	0	1	1	0	0	1	1	0	1	1	1	0	1	1	1	0	1	1	1	1	0	1	0	0	0	0	0	0	0
GCA_017815695.1	Unknown	blood	Homo sapiens	India	2019'	0	0	1	1	0	0	0	1	1	1	0	0	0	0	0	1	1	1	0	0	0	0	0	1	1	1	0	0	1	1	1	1	0	0	1	0	1	0	0	0	0	0	0	0
GCA_017897965.1	Unknown	blood	Homo sapiens	India	2019'	0	0	0	0	0	0	0	1	1	1	1	1	1	1	1	0	1	1	0	0	1	1	0	1	1	1	0	1	1	1	0	1	1	1	1	0	1	0	0	0	0	0	0	0
GCA_017898005.1	Unknown	blood	Homo sapiens	India	2019'	0	0	0	0	0	0	0	1	1	1	1	1	1	1	1	0	1	1	0	0	1	1	0	1	1	1	0	1	1	1	0	1	1	1	1	0	1	0	0	0	0	0	0	0
GCA_017898025.1	Unknown	blood	Homo sapiens	India	2019'	0	0	0	0	0	0	0	1	1	1	0	0	0	0	0	1	1	1	0	0	0	0	0	1	1	1	0	0	1	1	1	1	0	0	1	0	1	0	0	0	0	0	0	0
GCA_018070615.1	Unknown	Rectal Swab	Homo sapiens	Australia	2018'	0	0	0	0	0	0	0	0	0	1	0	0	0	0	0	1	0	1	0	0	0	0	0	1	1	1	0	0	1	1	1	1	0	0	1	0	1	0	0	0	0	0	0	0
GCA_018070705.1	203	Knee Swab	Homo sapiens	Australia	2018'	0	0	0	0	0	0	0	0	0	1	0	0	0	1	1	1	1	1	0	0	0	0	0	1	1	1	0	0	1	1	0	1	0	0	1	0	1	0	0	0	0	0	0	0
GCA_018070725.1	Unknown	Rectal Swab	Homo sapiens	Australia	2018'	0	0	0	0	0	0	0	0	1	1	0	0	0	1	0	1	1	1	0	0	0	0	0	2	1	1	0	1	1	1	1	1	0	0	1	0	1	0	0	0	0	0	0	0
GCA_018070765.1	Unknown	swab	Homo sapiens	Australia	2017'	0	0	0	0	0	0	0	0	1	1	0	0	0	1	0	1	1	1	0	0	0	0	0	2	1	1	0	1	1	1	1	1	0	0	1	0	1	0	0	0	0	0	0	0
GCA_018070785.1	Unknown	Rectal Swab	Homo sapiens	Australia	2018'	0	0	0	0	0	0	0	0	1	1	0	0	0	0	0	1	1	1	0	0	0	0	0	2	1	1	0	0	1	1	0	1	0	0	1	0	1	0	0	0	0	0	0	0
GCA_018070805.1	Unknown	Rectal Swab	Homo sapiens	Australia	2018'	0	0	0	0	0	0	0	0	1	1	0	0	0	1	0	1	1	1	0	0	0	0	0	2	1	1	0	1	1	1	1	1	0	0	1	0	1	0	0	0	0	0	0	0
GCA_018070825.1	Unknown	Rectal Swab	Homo sapiens	Australia	2017'	0	0	0	0	0	0	0	0	1	1	0	0	0	0	0	1	0	1	0	0	0	0	0	2	1	1	0	0	1	1	1	1	0	0	1	0	1	0	0	0	0	0	0	0
GCA_018070845.1	Unknown	blank	Homo sapiens	Australia	2017'	0	0	0	0	0	0	0	0	1	1	0	0	0	1	0	0	1	1	0	0	0	0	0	0	1	1	0	1	1	1	1	1	0	0	1	0	1	0	0	0	0	0	0	0
GCA_018070855.1	Unknown	Rectal Swab	Homo sapiens	Australia	2017'	0	0	0	0	0	0	0	0	1	1	0	0	0	1	0	0	1	1	0	0	0	0	0	0	1	1	0	1	1	1	1	1	0	0	1	0	1	0	0	0	0	0	0	0
GCA_018070885.1	203	blank	Homo sapiens	Australia	2017'	0	0	0	0	0	0	0	0	1	1	0	0	0	1	0	1	1	1	0	0	0	0	0	2	1	1	0	1	1	1	0	1	0	0	1	0	1	0	0	0	0	0	0	0
GCA_018070905.1	Unknown	blank	Homo sapiens	Australia	2017'	0	0	0	0	0	0	0	0	1	1	0	0	0	1	0	0	1	1	0	0	0	0	0	1	1	1	0	1	1	1	0	1	0	0	1	0	1	0	0	0	0	0	0	0
GCA_018070925.1	Unknown	blank	Homo sapiens	Australia	2017'	0	0	0	0	0	0	0	0	1	1	0	0	0	1	0	1	1	1	0	0	0	0	0	1	1	1	0	1	1	1	1	1	0	0	1	0	1	0	0	0	0	0	0	0
GCA_018070945.1	Unknown	blank	Homo sapiens	Australia	2017'	0	0	0	0	0	0	0	0	1	1	0	0	0	1	0	1	1	1	0	0	0	0	0	2	1	1	0	1	1	1	1	1	0	0	1	0	1	0	0	0	0	0	0	0
GCA_018070965.1	Unknown	blank	Homo sapiens	Australia	2017'	0	0	0	0	0	0	0	0	1	1	0	0	0	1	0	1	1	1	0	0	0	0	0	2	1	1	0	1	1	1	1	1	0	0	1	0	1	0	0	0	0	0	0	0
GCA_018219285.1	59	Rectal Swab	Homo sapiens	USA: Ann Arbor, Michigan	2016'	0	0	0	0	0	0	0	1	1	1	1	1	1	1	1	0	0	0	0	1	1	1	0	0	1	1	0	1	0	1	0	0	1	1	1	0	1	0	0	0	0	0	0	0
GCA_018219305.1	664	Rectal Swab	Homo sapiens	USA: Ann Arbor, Michigan	2016'	0	0	0	0	0	0	0	1	1	1	1	1	1	1	1	0	1	1	0	0	0	0	0	1	1	1	0	1	1	1	1	1	0	0	1	0	1	0	0	0	0	0	0	0
GCA_018219325.1	Unknown	Rectal Swab	Homo sapiens	USA: Ann Arbor, Michigan	2016'	0	0	0	0	0	0	0	1	1	1	1	1	1	1	1	0	1	1	0	0	0	0	0	1	1	1	0	1	1	1	1	1	0	0	1	0	1	0	0	0	0	0	0	0
GCA_018219345.1	Unknown	Rectal Swab	Homo sapiens	USA: Ann Arbor, Michigan	2016'	0	0	0	0	0	0	0	1	1	1	1	1	1	1	1	0	1	1	0	0	0	0	0	2	1	1	0	1	1	1	1	1	0	0	1	0	1	0	0	0	0	0	0	0
GCA_018279145.1	32	animal	blank	China:Sichuan	Mar-2019'	0	0	0	0	1	0	0	0	0	0	1	1	1	1	1	0	0	1	0	0	1	1	0	0	1	1	0	1	0	1	1	0	1	1	1	0	1	0	0	0	0	0	0	0
GCA_018296025.1	Unknown	Rectal Swab	Homo sapiens	USA: Ann Arbor, Michigan	2016'	0	0	0	0	0	0	0	1	1	1	1	1	1	2	1	0	1	1	0	0	0	0	0	1	1	1	0	1	1	1	1	1	0	0	1	0	1	0	0	0	0	0	0	0
GCA_018366655.1	907	infant feces	Homo sapiens	USA: Pittsburgh, Magee-Womens Hospital of UPMC	2016/2019'	0	0	0	0	0	0	0	1	0	0	1	1	1	1	1	0	1	1	0	0	0	0	0	0	1	1	0	1	0	1	0	0	0	0	1	0	1	0	0	0	0	0	0	0
GCA_018373015.1	Novel	infant feces	Homo sapiens	USA: Pittsburgh, Magee-Womens Hospital of UPMC	2016/2019'	0	0	0	0	0	0	0	1	1	1	0	1	1	1	1	0	1	0	0	0	0	0	0	0	1	1	0	1	1	1	0	0	0	0	1	0	1	0	0	0	0	0	0	0
GCA_018397465.1	1615	probiotic product	blank	China: Jiangsu	2019'	0	0	0	0	0	0	0	0	1	1	0	0	0	1	0	0	1	1	0	0	0	0	0	0	1	1	0	0	1	1	1	1	0	0	1	0	1	0	0	0	0	0	0	0
GCA_018499785.1	22	camel milk	blank	Kuwait	2017-10'	0	0	0	0	0	0	0	1	1	1	0	0	0	0	0	0	1	1	0	0	0	0	0	0	1	1	0	0	1	1	0	0	0	0	1	0	1	0	0	0	0	0	0	0
GCA_018516845.1	1676	Digestive	Homo sapiens	France: Bordeaux	2018-08'	0	0	0	0	1	0	0	1	0	0	0	0	0	0	0	0	1	0	0	0	0	0	0	0	1	1	0	0	0	1	0	0	0	0	1	0	1	0	0	0	0	0	0	0
GCA_018516925.1	Unknown	Rectal swab	Homo sapiens	France: Corbeil-Essonnes	2018-05'	0	0	0	0	1	0	0	1	1	1	0	0	0	0	0	0	1	1	0	0	0	0	0	0	0	1	0	0	1	1	1	1	0	0	1	0	1	0	0	0	0	0	0	0
GCA_018517025.1	168	urine	Homo sapiens	France: Ales	2018-03'	0	0	0	0	1	0	0	1	1	1	0	1	1	0	1	0	1	0	0	0	0	0	0	0	1	1	0	0	1	1	0	1	0	0	1	0	1	0	0	0	0	0	0	0
GCA_018517045.1	168	urine	Homo sapiens	France: Amiens	2017-11'	0	0	0	0	1	0	0	1	1	1	1	1	1	1	1	0	1	0	0	0	0	0	0	0	1	1	0	1	1	1	0	1	0	0	1	0	1	0	0	0	0	0	0	0
GCA_018517065.1	324	Digestive	Homo sapiens	France: Rennes	2017-06'	0	0	0	1	1	0	0	1	1	1	1	1	1	1	1	0	1	1	0	0	0	0	0	0	1	1	0	1	1	1	0	0	0	0	1	0	1	0	0	0	0	0	0	0
GCA_018517085.1	650	urine	Homo sapiens	France: Chambery	2016-07'	0	0	0	1	1	0	0	0	1	0	1	1	1	1	1	0	1	0	0	0	1	1	0	0	1	1	0	1	1	1	1	0	1	1	1	0	1	0	0	0	0	0	0	0
GCA_018517105.1	323	Rectal swab	Homo sapiens	France: Caen	2016-02'	0	0	0	0	2	0	0	1	1	1	1	1	1	1	1	0	1	1	0	0	0	0	0	0	1	1	0	1	1	1	1	1	0	0	1	0	1	0	0	0	0	0	0	0
GCA_018517145.1	Unknown	Rectal swab	Homo sapiens	France: Creteil	2018-04'	0	0	0	0	1	0	0	1	0	0	0	1	0	1	1	0	1	1	0	0	0	0	0	0	1	1	0	1	1	1	1	1	0	0	1	0	1	0	0	0	0	0	0	0
GCA_018517165.1	168	Digestive	Homo sapiens	France: Nantes	2018-04'	0	0	0	0	1	0	0	0	1	1	0	0	0	0	1	0	1	0	0	0	0	0	0	0	1	1	0	0	1	1	0	1	0	0	1	0	1	0	0	0	0	0	0	0
GCA_018517185.1	Unknown	Digestive	Homo sapiens	France: Tourcoing	2018-01'	0	0	0	0	1	0	0	1	1	1	0	0	0	0	0	0	0	1	0	0	0	0	0	0	1	1	0	0	1	1	0	0	0	0	1	0	1	0	0	0	0	0	0	0
GCA_018531525.1	17	hospital	Homo sapiens	Slovakia	2020'	0	0	0	0	0	0	0	1	1	0	0	0	0	1	0	0	1	1	0	0	0	0	0	1	1	1	0	0	1	1	1	0	0	0	1	0	1	0	0	0	0	0	0	0
GCA_018531545.1	Unknown	hospital	Homo sapiens	Slovakia	2018'	0	0	0	0	0	0	0	1	1	1	0	0	0	1	0	0	1	1	0	0	0	0	0	0	1	1	0	1	1	1	0	1	0	0	1	0	1	0	0	0	0	0	0	0
GCA_018531555.1	17	hospital	Homo sapiens	Slovakia	2020'	0	0	0	0	0	0	0	1	1	0	0	0	0	1	0	0	1	1	0	0	0	0	0	1	1	1	0	0	1	1	1	0	0	0	1	0	1	0	0	0	0	0	0	0
GCA_018531585.1	Unknown	hospital	Homo sapiens	Slovakia	2018'	0	0	0	0	0	0	0	1	1	1	0	0	0	1	0	0	1	1	0	0	0	0	0	0	1	1	0	1	1	1	0	1	0	0	1	0	1	0	0	0	0	0	0	0
GCA_018531605.1	17	hospital	Homo sapiens	Slovakia	2018'	0	0	0	0	0	0	0	1	1	0	0	0	0	1	0	0	1	1	0	0	0	0	0	1	1	1	0	0	1	1	0	0	0	0	1	0	1	0	0	0	0	0	0	0
GCA_018531635.1	117	hospital	Homo sapiens	Slovakia	2017'	0	0	0	0	0	0	0	1	1	1	0	0	1	1	1	0	1	1	0	0	0	0	0	0	1	1	0	1	1	1	0	1	0	0	1	0	1	0	0	0	0	0	0	0
GCA_018531665.1	17	hospital	Homo sapiens	Slovakia	2018'	0	0	0	0	0	0	0	1	1	0	0	0	0	1	0	0	1	1	0	0	0	0	0	1	1	1	0	0	1	1	1	0	0	0	1	0	1	0	0	0	0	0	0	0
GCA_018531675.1	17	hospital	Homo sapiens	Slovakia	2017'	0	0	0	0	0	0	0	1	1	0	1	1	1	1	1	0	1	1	0	0	0	0	0	1	1	1	0	1	1	1	1	0	0	0	1	0	1	0	0	0	0	0	0	0
GCA_018531705.1	Unknown	hospital	Homo sapiens	Slovakia	2017'	0	0	0	0	0	0	0	1	1	1	0	0	0	1	0	0	1	1	0	0	0	0	0	1	1	1	0	1	1	1	0	1	0	0	1	0	1	0	0	0	0	0	0	0
GCA_018784845.1	2253	feces	Homo sapiens	Ireland	blank'	0	0	0	0	0	0	0	1	1	0	0	0	1	2	0	0	1	1	0	0	0	0	0	1	1	1	0	0	1	1	0	0	0	0	1	0	1	0	0	0	0	0	0	0
GCA_019012555.1	Unknown	mucosal tissue from Crohns disease patient	Homo sapiens	Australia	blank'	0	0	0	0	0	0	0	1	1	1	1	1	1	1	1	0	0	1	0	0	0	0	0	0	1	1	0	1	0	1	0	0	0	0	1	0	1	0	0	0	0	0	0	0
GCA_019012665.1	Novel	mucosal tissue from Crohns disease patient	Homo sapiens	Australia	blank'	0	0	0	0	0	0	0	1	0	0	1	1	1	1	1	0	1	0	0	0	0	0	0	1	1	1	0	1	0	1	0	0	0	0	1	0	1	0	0	1	1	1	1	1
GCA_019013325.1	Unknown	mucosal tissue from Crohns disease patient	Homo sapiens	Australia	blank'	0	0	0	0	0	0	0	1	1	1	0	0	0	0	0	0	0	1	0	0	0	0	0	0	1	1	0	0	1	1	0	1	0	0	1	0	1	0	0	0	0	0	0	0
GCA_019042295.1	442	blank	Sus scrofa domesticus	Russia: Orenburg	2014'	0	0	0	0	0	0	0	0	0	0	1	1	1	1	1	0	0	0	0	0	0	0	0	0	1	1	0	1	0	1	0	1	0	0	1	0	1	0	0	0	0	0	0	0
GCA_019175425.1	957	stream/river surface water	blank	Switzerland: Grenchen	2020-03-02'	0	0	0	1	1	0	0	0	1	1	1	1	1	1	1	0	1	1	0	0	0	0	0	0	1	1	0	1	1	1	0	0	0	0	1	0	1	0	0	0	0	0	0	0
GCA_019175445.1	2036	stream/river surface water	blank	Switzerland: Cazis	2020-01-09'	0	0	0	1	0	0	0	1	1	1	0	1	0	1	0	0	1	1	0	0	0	0	0	0	1	1	0	0	1	1	0	0	0	0	1	0	1	0	0	0	0	0	0	0
GCA_019175465.1	22	stream/river surface water	blank	Switzerland: Martigny	2020-05-12'	0	0	0	0	1	0	0	1	2	1	1	1	1	1	1	0	1	1	0	0	1	1	0	0	1	1	0	1	2	1	1	0	1	1	1	0	1	0	0	0	0	0	0	0
GCA_019175525.1	25	stream/river surface water	blank	Switzerland: Zug	2020-08-10'	0	0	0	1	0	0	0	1	0	0	0	0	0	0	0	0	1	0	0	0	0	0	0	0	1	1	0	0	0	1	1	0	0	0	1	0	1	0	0	0	0	0	0	0
GCA_019186655.1	117	Screening	Homo sapiens	Norway: Fredrikstad	2017-05-03'	0	0	0	0	0	0	0	1	1	1	0	1	1	1	1	0	1	1	0	0	0	0	0	2	1	1	0	1	1	1	0	1	0	0	1	0	1	0	0	0	0	0	0	0
GCA_019186715.1	203	Drain liquid UVI	Homo sapiens	Norway: Trondheim	2017-05-03'	0	0	0	0	0	0	0	1	1	1	1	1	1	1	1	0	0	1	0	0	0	0	0	2	1	1	0	1	1	1	0	0	0	0	1	0	1	0	0	0	0	0	0	0
GCA_019308325.1	Unknown	rectal swab	Homo sapiens	Germany: Heidelberg	2018-10-08'	0	0	0	0	0	0	0	1	1	1	0	0	0	0	0	0	1	1	0	0	0	0	0	2	1	1	0	0	1	1	1	1	0	0	1	0	1	0	0	0	0	0	0	0
GCA_019308345.1	117	rectal swab	Homo sapiens	Germany: Heidelberg	2018-10-29'	0	0	0	0	0	0	0	1	1	1	0	0	0	0	0	0	1	1	0	0	0	0	0	2	1	1	0	0	1	1	1	1	0	0	1	0	1	0	0	0	0	0	0	0
GCA_019308405.1	117	rectal swab	Homo sapiens	Germany: Heidelberg	2018-07-20'	0	0	0	0	0	0	0	1	1	1	0	0	0	0	0	0	1	1	0	0	0	0	0	2	1	1	0	0	1	1	1	1	0	0	1	0	1	0	0	0	0	0	0	0
GCA_019308425.1	117	rectal swab	Homo sapiens	Germany: Heidelberg	2018-07-18'	0	0	0	0	0	0	0	1	1	1	0	0	0	0	0	0	1	1	0	0	0	0	0	2	1	1	0	0	1	1	1	1	0	0	1	0	1	0	0	0	0	0	0	0
GCA_019308445.1	117	rectal swab	Homo sapiens	Germany: Heidelberg	2018-10-02'	0	0	0	0	0	0	0	1	1	1	0	0	0	0	0	0	1	1	0	0	0	0	0	2	1	1	0	0	1	1	1	1	0	0	1	0	1	0	0	0	0	0	0	0
GCA_019308465.1	117	rectal swab	Homo sapiens	Germany: Heidelberg	2018-07-18'	0	0	0	0	0	0	0	1	1	1	0	0	0	0	0	0	1	1	0	0	0	0	0	2	1	1	0	0	1	1	1	1	0	0	1	0	1	0	0	0	0	0	0	0
GCA_019352555.1	78	blank	Homo sapiens	China: Hangzhou	2013'	0	0	0	0	0	0	0	1	1	1	0	0	0	1	0	0	1	1	0	0	0	0	0	1	1	1	0	1	1	1	0	1	0	0	1	0	1	0	0	0	0	0	0	0
GCA_019352575.1	564	blank	Homo sapiens	China: Hangzhou	2012'	0	0	0	0	0	0	0	1	1	1	1	0	1	1	1	0	1	1	0	0	0	0	0	1	1	1	0	1	1	1	1	0	0	0	1	0	1	0	0	0	0	0	0	0
GCA_019352585.1	78	blank	Homo sapiens	China: Hangzhou	2014'	0	0	0	0	0	0	0	1	1	1	0	0	0	0	0	0	1	1	0	0	0	0	0	1	1	1	0	0	1	1	1	1	0	0	1	0	1	0	0	0	0	0	0	0
GCA_019352635.1	25	Raw-frozen dog food	blank	Portugal: Oporto	2019'	0	0	0	0	1	0	0	0	1	0	0	0	0	0	0	0	1	0	0	0	0	0	0	0	1	1	0	0	1	1	0	1	0	0	1	0	1	0	0	0	0	0	0	0
GCA_019352685.1	Unknown	Raw-frozen dog food	blank	Portugal: Oporto	2019'	0	0	0	0	1	0	0	1	1	1	1	1	1	1	1	0	0	1	0	0	0	0	0	1	1	1	0	1	1	1	0	0	0	0	1	0	1	0	0	0	0	0	0	0
GCA_019352705.1	264	Raw-frozen dog food	blank	Portugal: Oporto	2019'	0	0	0	0	0	0	0	0	1	0	0	0	0	0	0	0	1	1	0	0	0	0	0	0	1	1	0	0	1	1	1	0	0	0	1	0	1	0	0	0	0	0	0	0
GCA_019352755.1	Unknown	Raw-frozen dog food	blank	Portugal: Oporto	2019'	0	0	0	0	0	0	0	1	1	1	1	1	1	1	1	0	1	1	0	0	0	0	0	0	0	1	0	1	1	1	0	1	0	0	1	0	1	0	0	0	0	0	0	0
GCA_019356355.1	2254	secretion sample from gastrointestinal surgery patient	Homo sapiens	China:Chongqing	2018-11-07'	0	0	0	1	1	0	0	1	1	1	0	0	0	0	0	0	1	1	0	0	0	0	0	0	1	1	0	0	1	1	1	0	0	0	1	0	1	0	0	0	0	0	0	0
GCA_019456485.1	133	stream surface water	blank	Switzerland: Chaux-de-Fonds	Mar-2020'	0	0	0	0	0	0	0	0	1	0	1	1	1	1	1	0	1	0	0	0	0	0	0	0	1	1	0	1	1	1	0	0	0	0	1	0	1	0	0	0	0	0	0	0
GCA_019456505.1	133	stream surface water	blank	Switzerland: Romanshorn	Feb-2020'	0	0	0	0	0	0	0	0	1	0	1	1	1	1	1	0	1	0	0	0	0	0	0	0	1	1	0	1	1	1	0	0	0	0	1	0	1	0	0	0	0	0	0	0
GCA_019456525.1	133	stream surface water	blank	Switzerland: Dagmersellen	Feb-2020'	0	0	0	0	0	0	0	0	1	0	1	1	1	1	1	0	1	0	0	0	0	0	0	0	1	1	0	1	1	1	0	0	0	0	1	0	1	0	0	0	0	0	0	0
GCA_019456555.1	133	stream surface water	blank	Switzerland: Kerzers	2020-03'	0	0	0	0	0	0	0	0	1	0	1	1	1	1	1	0	1	0	0	0	0	0	0	0	1	1	0	1	1	1	0	0	0	0	1	0	1	0	0	0	0	0	0	0
GCA_019456575.1	133	river surface water	blank	Switzerland: Cazis	2020-01'	0	0	0	0	0	0	0	0	1	0	1	1	1	1	1	0	1	0	0	0	0	0	0	0	1	1	0	1	1	1	0	0	0	0	1	0	1	0	0	0	0	0	0	0
GCA_019456595.1	133	stream surface water	blank	Switzerland: Altstaetten	2020-02'	0	0	0	0	0	0	0	0	1	0	1	1	1	1	1	0	1	0	0	0	0	0	0	0	1	1	0	1	1	1	1	0	0	0	1	0	1	0	0	0	0	0	0	0
GCA_019662305.1	160	Probiotic	blank	USA: Manhattan, KS	2016'	0	0	0	0	0	0	0	0	1	0	0	0	0	0	0	0	1	1	0	0	0	0	0	0	1	1	0	0	1	1	1	0	0	0	1	0	1	0	0	0	0	0	0	0
GCA_019662325.1	160	Probiotic	blank	USA: Manhattan, KS	2016'	0	0	0	0	0	0	0	0	1	0	0	0	0	0	0	0	1	1	0	0	0	0	0	0	1	1	0	0	1	1	1	0	0	0	1	0	1	0	0	0	0	0	0	0
GCA_019662495.1	Unknown	Probiotic	blank	USA: Manhattan, KS	2016'	0	0	0	0	0	0	0	0	0	0	0	0	0	0	0	0	1	0	0	0	0	0	0	0	1	1	0	0	0	1	0	0	0	0	1	0	1	0	0	0	0	0	0	0
GCA_019731045.1	92	feces	Homo sapiens	China	01-Mar-2020'	0	0	0	0	0	0	0	1	1	1	1	1	1	1	1	0	1	1	0	0	0	0	0	0	1	1	0	1	1	1	0	0	0	0	1	0	1	0	0	0	0	0	0	0
GCA_019731095.1	473	feces	Homo sapiens	China	01-Mar-2020'	0	0	0	0	0	0	0	1	1	1	1	1	1	1	1	0	1	0	0	0	1	1	0	0	1	1	0	1	0	1	0	0	1	1	0	1	1	0	0	0	0	0	0	0
GCA_019731315.1	1577	feces	Homo sapiens	China	01-Mar-2020'	0	0	0	1	1	0	0	0	0	0	1	1	1	1	1	0	1	0	0	0	0	0	0	0	1	1	0	1	0	1	0	0	0	0	0	1	1	0	0	0	0	0	0	0
GCA_019731655.1	78	feces	Homo sapiens	China	01-Mar-2020'	0	0	0	0	0	0	0	1	1	1	0	0	0	1	0	0	1	1	0	0	0	0	0	1	1	1	0	1	1	1	0	1	0	0	1	0	1	0	0	0	0	0	0	0
GCA_019731665.1	78	feces	Homo sapiens	China	01-Mar-2020'	0	0	0	0	0	0	0	1	1	1	0	0	0	1	0	1	1	1	0	0	0	0	0	1	1	1	0	1	1	1	1	1	0	0	1	0	1	0	0	0	0	0	0	0
GCA_019733795.1	Unknown	feces	Homo sapiens	China	01-Mar-2020'	0	0	0	0	0	0	0	0	0	0	1	1	1	1	1	0	1	0	0	0	1	1	0	0	1	1	0	0	0	0	0	1	1	1	0	0	1	0	0	0	0	0	0	0
GCA_019733825.1	78	feces	Homo sapiens	China	01-Mar-2020'	0	0	0	0	0	0	0	1	1	1	0	0	0	1	0	0	1	1	0	0	0	0	0	1	1	1	0	1	1	1	0	1	0	0	1	0	1	0	0	0	0	0	0	0
GCA_019733965.1	78	feces	Homo sapiens	China	01-Mar-2020'	0	0	0	0	0	0	0	1	1	1	0	0	0	1	0	0	1	1	0	0	0	0	0	1	1	1	0	1	1	1	0	1	0	0	1	0	1	0	0	0	0	0	0	0
GCA_019734055.1	78	feces	Homo sapiens	China	01-Mar-2020'	0	0	0	0	0	0	0	1	1	1	0	0	0	1	0	0	1	1	0	0	0	0	0	1	1	1	0	1	1	1	0	1	0	0	1	0	1	0	0	0	0	0	0	0
GCA_019734075.1	78	feces	Homo sapiens	China	01-Mar-2020'	0	0	0	0	0	0	0	1	1	1	0	0	0	1	0	0	1	1	0	0	0	0	0	1	1	1	0	1	1	1	1	1	0	0	1	0	1	0	0	0	0	0	0	0
GCA_019734085.1	78	feces	Homo sapiens	China	01-Mar-2020'	0	0	0	0	0	0	0	1	1	1	0	0	0	1	0	0	1	1	0	0	0	0	0	1	1	1	0	1	1	1	0	1	0	0	1	0	1	0	0	0	0	0	0	0
GCA_019734135.1	78	feces	Homo sapiens	China	01-Mar-2020'	0	0	0	0	0	0	0	1	1	1	0	0	0	1	0	0	1	1	0	0	0	0	0	1	1	1	0	1	1	1	0	1	0	0	1	0	1	0	0	0	0	0	0	0
GCA_019774555.1	515	swine	blank	China:Henan	2018'	0	0	0	0	1	0	0	0	1	0	1	1	1	1	1	0	1	1	0	0	0	0	0	0	1	1	0	1	1	1	1	0	0	0	1	0	1	0	0	0	0	0	0	0
GCA_019780105.1	192	blank	Homo sapiens	China	2019-10-01'	0	0	0	0	0	0	0	1	1	1	1	1	1	1	1	0	1	1	0	0	0	0	0	1	1	1	0	1	1	1	1	1	0	0	1	0	1	0	0	0	0	0	0	0
GCA_019780125.1	203	blank	Homo sapiens	China	2019-10-01'	0	0	0	0	0	0	0	1	1	1	0	0	0	1	0	0	1	1	0	0	0	0	0	1	1	1	0	1	1	1	0	1	0	0	1	0	1	0	0	0	0	0	0	0
GCA_019780165.1	192	blank	Homo sapiens	China: Beijing	2019-10-01'	0	0	0	0	0	0	0	1	1	1	1	1	1	1	1	0	1	1	0	0	0	0	0	1	1	1	0	1	1	1	0	1	0	0	1	0	1	0	0	0	0	0	0	0
GCA_019780225.1	78	blank	Homo sapiens	China	2019-10-01'	0	0	0	0	0	0	0	1	1	1	0	0	0	1	0	0	1	1	0	0	0	0	0	1	1	1	0	1	1	1	0	1	0	0	1	0	1	0	0	0	0	0	0	0
GCA_019780285.1	192	blank	Homo sapiens	China	2019-10-01'	0	0	0	0	0	0	0	1	1	1	0	0	0	1	0	0	1	1	0	0	0	0	0	1	1	1	0	1	1	1	0	1	0	0	1	0	1	0	0	0	0	0	0	0
GCA_019780385.1	203	blank	Homo sapiens	China	2019-10-01'	0	0	0	0	0	0	0	1	1	1	0	0	0	1	0	0	1	1	0	0	0	0	0	1	1	1	0	1	1	1	0	1	0	0	1	0	1	0	0	0	0	0	0	0
GCA_019780425.1	343	blank	Homo sapiens	China	2019-10-01'	0	0	0	0	0	0	0	1	1	1	0	0	0	1	0	0	1	1	0	0	0	0	0	2	1	1	0	1	1	1	0	1	0	0	1	0	1	0	0	0	0	0	0	0
GCA_019780465.1	343	blank	Homo sapiens	China	2019-10-01'	0	0	0	0	0	0	0	1	1	1	0	0	0	1	0	0	1	1	0	0	0	0	0	2	1	1	0	1	1	1	0	1	0	0	1	0	1	0	0	0	0	0	0	0
GCA_019780485.1	78	blank	Homo sapiens	China	2019-10-01'	0	0	0	0	0	0	0	1	1	1	0	0	0	1	0	0	1	1	0	0	0	0	0	1	1	1	0	1	1	1	0	1	0	0	1	0	1	0	0	0	0	0	0	0
GCA_019841795.1	17	urine	Homo sapiens	China: Shandong	2020'	0	0	0	0	0	0	0	1	1	0	0	0	0	0	0	0	1	1	0	0	0	0	0	2	1	1	0	0	1	1	0	1	0	0	1	0	1	0	0	0	0	0	0	0
GCA_019880125.1	1486	urine	Homo sapiens	Belgium	2021-03-04'	0	0	0	0	0	0	0	1	1	1	0	0	0	1	0	0	1	1	0	0	0	0	0	1	1	1	0	1	1	1	0	1	0	0	1	0	1	0	0	0	0	0	0	0
GCA_019880145.1	1486	Lab generated	blank	Belgium	blank'	0	0	0	0	0	0	0	1	1	1	0	0	0	1	0	0	1	1	0	0	0	0	0	1	1	1	0	1	1	1	0	1	0	0	1	0	1	0	0	0	0	0	0	0
GCA_019880155.1	1486	Lab generated	blank	Belgium	blank'	0	0	0	0	0	0	0	1	1	1	0	0	0	1	0	0	1	1	0	0	0	0	0	1	1	1	0	1	1	1	0	1	0	0	1	0	1	0	0	0	0	0	0	0
GCA_019880185.1	1486	Lab generated	blank	Belgium	blank'	0	0	0	0	0	0	0	1	1	1	0	0	0	1	0	0	1	1	0	0	0	0	0	1	1	1	0	1	1	1	0	1	0	0	1	0	1	0	0	0	0	0	0	0
GCA_019973595.1	203	blank	blank	Iran	blank'	0	0	0	0	0	0	0	1	1	1	0	0	0	1	0	0	1	1	0	0	0	0	0	2	1	1	0	1	1	1	0	1	0	0	1	0	1	0	0	0	0	0	0	0
GCA_019977495.1	Unknown	blank	blank	blank	blank'	0	0	0	0	0	0	0	1	1	1	1	1	1	1	1	0	1	1	0	0	0	0	0	1	1	1	0	1	1	1	1	1	0	0	1	0	1	0	0	0	0	0	0	0
GCA_019977575.1	17	blank	blank	blank	blank'	0	0	0	0	0	0	0	1	1	1	1	1	1	1	1	0	1	1	0	0	0	0	0	1	1	1	0	1	1	1	1	1	0	0	1	0	1	0	0	0	0	0	0	0
GCA_019992725.1	1820	swine	blank	China: Sichuan	2018'	0	0	0	0	1	0	0	0	0	0	1	1	1	1	1	0	1	0	0	0	1	1	0	1	1	1	0	1	0	1	0	0	1	1	1	0	1	0	0	0	0	0	0	0
GCA_019992745.1	1819	swine	blank	China: Sichuan	2018'	0	0	0	1	1	0	0	0	1	0	0	0	0	0	0	0	1	0	0	0	1	1	0	0	1	1	0	0	1	1	0	0	1	1	1	0	1	0	0	0	0	0	0	0
GCA_019992765.1	1818	swine	blank	China: Sichuan	2018'	0	0	0	0	1	0	0	1	1	1	1	1	1	1	1	0	1	0	0	0	0	0	0	0	1	1	0	1	1	1	1	0	0	0	1	0	1	0	0	0	0	0	0	0
GCA_019992785.1	156	swine	blank	China: Sichuan	2018'	0	0	0	1	1	0	0	0	0	0	1	1	1	1	1	0	0	0	0	0	1	1	0	0	1	1	0	1	0	1	1	0	1	1	1	0	1	0	0	0	0	0	0	0
GCA_019992805.1	156	swine	blank	China: Sichuan	2018'	0	0	0	1	1	0	0	0	0	0	1	1	1	1	1	0	0	0	0	0	1	1	0	0	1	1	0	1	0	1	1	0	1	1	1	0	1	0	0	0	0	0	0	0
GCA_019992825.1	156	swine	blank	China: Sichuan	2018'	0	0	0	0	1	0	0	0	0	0	1	1	1	1	1	0	0	0	0	0	1	1	0	0	1	1	0	1	0	1	1	0	1	1	1	0	1	0	0	0	0	0	0	0
GCA_019992835.1	156	swine	blank	China: Sichuan	2018'	0	0	0	1	1	0	0	0	0	0	1	1	1	1	1	0	0	0	0	0	1	1	0	0	1	1	0	1	0	1	1	0	1	1	1	0	1	0	0	0	0	0	0	0
GCA_019992865.1	156	swine	blank	China: Sichuan	2018'	0	0	0	0	1	0	0	0	0	0	1	1	1	1	1	0	0	0	0	0	1	1	0	0	1	1	0	1	0	1	1	0	1	1	1	0	1	0	0	0	0	0	0	0
GCA_020091325.1	17	blank	Homo sapiens	China:Shandong	2020'	0	0	0	0	0	0	0	1	1	0	0	0	0	0	0	1	1	1	0	0	0	0	0	2	1	1	0	0	1	1	1	1	0	0	1	0	1	0	0	0	0	0	0	0
GCA_020162155.1	Unknown	Hospitalized patient	Homo sapiens	Denmark	2015'	0	0	0	0	0	0	0	1	1	1	0	0	0	1	0	0	1	1	0	0	0	0	0	0	1	1	0	1	1	1	1	1	0	0	1	0	1	0	0	0	0	0	0	0
GCA_020162175.1	Unknown	Hospitalized patient	Homo sapiens	Denmark	2015'	0	0	0	0	0	0	0	1	1	1	0	0	0	1	0	0	1	1	0	0	0	0	0	0	1	1	0	1	1	1	1	1	0	0	1	0	1	0	0	0	0	0	0	0
GCA_020162985.1	97	blood	Homo sapiens	Brazil	2015'	0	0	0	0	0	0	0	0	1	0	0	0	0	0	0	0	1	0	0	0	0	0	0	0	1	1	0	0	1	1	0	0	0	0	1	0	1	0	0	0	0	0	0	0
GCA_020163045.1	253	Tissue Fragment	Homo sapiens	Brazil	2013'	0	0	0	0	0	0	0	0	1	0	1	1	1	1	1	0	1	0	0	0	0	0	0	0	1	1	0	1	1	1	0	0	0	0	1	0	1	0	0	0	0	0	0	0
GCA_020163085.1	Unknown	feces	Homo sapiens	Brazil	2015'	0	0	0	0	0	0	0	1	1	1	1	1	1	1	1	0	1	1	0	0	0	0	0	1	1	1	0	1	1	1	0	1	0	0	1	0	1	0	0	0	0	0	0	0
GCA_020163115.1	844	blood	Homo sapiens	Brazil	2013'	0	0	0	0	0	0	0	1	1	1	1	1	0	1	0	0	0	1	0	0	0	0	0	1	1	1	0	0	1	1	1	1	0	0	1	0	1	0	0	0	0	0	0	0
GCA_020163135.1	844	blood	Homo sapiens	Brazil	2013'	0	0	0	0	0	0	0	1	1	1	1	1	0	1	0	0	0	1	0	0	0	0	0	1	1	1	0	0	1	1	0	1	0	0	1	0	1	0	0	0	0	0	0	0
GCA_020163145.1	844	feces	Homo sapiens	Brazil	2013'	0	0	0	0	0	0	0	1	1	1	1	0	0	1	0	0	0	1	0	0	0	0	0	1	1	1	0	0	1	1	0	1	0	0	1	0	1	0	0	0	0	0	0	0
GCA_020163195.1	885	blood	Homo sapiens	Brazil	2013'	0	0	0	0	0	0	0	0	0	0	1	1	1	1	1	0	1	0	0	0	0	0	0	0	1	1	0	1	0	1	0	0	0	0	1	0	1	0	0	0	0	0	0	0
GCA_020163245.1	1628	blood	Homo sapiens	Brazil	2010'	0	0	0	0	0	0	0	0	1	0	1	1	1	1	1	0	0	1	0	0	0	0	0	0	1	1	0	1	0	1	1	0	0	0	1	0	1	0	0	0	0	0	0	0
GCA_020163275.1	192	blood	Homo sapiens	Brazil	2009'	0	0	0	0	0	0	0	1	1	0	1	1	0	1	1	0	1	1	0	0	0	0	0	1	1	1	0	0	1	1	0	1	0	0	1	0	1	0	0	0	0	0	0	0
GCA_020163305.1	963	blood	Homo sapiens	Brazil	2011'	0	0	0	0	0	0	0	1	1	1	1	1	1	1	1	0	1	1	0	0	0	0	0	1	1	1	0	1	0	1	0	1	0	0	1	0	1	0	0	0	0	0	0	0
GCA_020163335.1	412	urine	Homo sapiens	Brazil	2009'	0	0	0	0	0	0	0	1	1	1	1	1	1	1	1	0	1	1	0	0	0	0	0	2	1	1	0	1	1	1	1	0	0	0	1	0	1	0	0	0	0	0	0	0
GCA_020163355.1	192	Peritoneal Fluid	Homo sapiens	Brazil	2009'	0	0	0	0	0	0	0	1	1	0	1	1	0	1	1	0	1	1	0	0	0	0	0	1	1	1	0	0	1	1	0	0	0	0	1	0	1	0	0	0	0	0	0	0
GCA_020163375.1	78	Ulcer	Homo sapiens	Brazil	2007'	0	0	0	0	0	0	0	1	1	1	0	0	0	1	0	0	1	1	0	0	0	0	0	2	1	1	0	0	1	1	0	0	0	0	1	0	1	0	0	0	0	0	0	0
GCA_020163415.1	78	Wound secretion	Homo sapiens	Brazil	2007'	0	0	0	0	0	0	0	1	1	1	1	1	1	1	1	0	1	1	0	0	0	0	0	2	1	1	0	1	1	1	0	1	0	0	1	0	1	0	0	0	0	0	0	0
GCA_020163435.1	78	feces	Homo sapiens	Brazil	2007'	0	0	0	0	0	0	0	1	1	1	0	0	0	0	0	0	1	1	0	0	0	0	0	2	1	1	0	0	1	1	0	1	0	0	1	0	1	0	0	0	0	0	0	0
GCA_020163455.1	78	blood	Homo sapiens	Brazil	2007'	0	0	0	0	0	0	0	1	1	1	1	1	1	1	1	0	1	1	0	0	0	0	0	1	1	1	0	1	1	1	0	0	0	0	1	0	1	0	0	0	0	0	0	0
GCA_020163475.1	78	feces	Homo sapiens	Brazil	2006'	0	0	0	0	0	0	0	1	1	1	1	1	1	1	1	0	1	1	0	0	0	0	0	2	1	1	0	1	1	1	0	1	0	0	1	0	1	0	0	0	0	0	0	0
GCA_020163495.1	78	urine	Homo sapiens	Brazil	2006'	0	0	0	0	0	0	0	1	1	1	1	1	1	1	1	0	1	1	0	0	0	0	0	2	1	1	0	1	1	1	0	0	0	0	1	0	1	0	0	0	0	0	0	0
GCA_020163515.1	78	feces	Homo sapiens	Brazil	2006'	0	0	0	0	0	0	0	1	1	1	0	0	0	0	0	0	1	1	0	0	0	0	0	2	1	1	0	0	1	1	0	0	0	0	1	0	1	0	0	0	0	0	0	0
GCA_020163535.1	78	blood	Homo sapiens	Brazil	2006'	0	0	0	0	0	0	0	1	1	1	1	1	1	1	1	0	1	1	0	0	0	0	0	2	1	1	0	1	1	1	0	1	0	0	1	0	1	0	0	0	0	0	0	0
GCA_020163575.1	78	feces	Homo sapiens	Brazil	2005'	0	0	0	0	0	0	0	1	1	1	1	1	1	1	1	0	1	1	0	0	0	0	0	2	1	1	0	1	1	1	0	1	0	0	1	0	1	0	0	0	0	0	0	0
GCA_020163605.1	78	feces	Homo sapiens	Brazil	2005'	0	0	0	0	0	0	0	1	1	1	1	1	1	1	1	0	1	1	0	0	0	0	0	2	1	1	0	1	1	1	0	1	0	0	1	0	1	0	0	0	0	0	0	0
GCA_020163615.1	78	urine	Homo sapiens	Brazil	2005'	0	0	0	0	0	0	0	1	1	1	1	1	1	1	1	0	1	1	0	0	0	0	0	2	1	1	0	1	1	1	0	1	0	0	1	0	1	0	0	0	0	0	0	0
GCA_020176925.1	117	blood	Homo sapiens	Netherlands	2012-03-18'	0	0	0	0	0	0	0	1	1	1	1	1	1	1	1	0	1	1	0	0	0	0	0	2	1	1	0	1	1	1	0	1	0	0	1	0	1	0	0	0	0	0	0	0
GCA_020178155.1	117	blood	Homo sapiens	Netherlands	2012-07-07'	0	0	0	0	0	0	0	1	1	1	1	1	1	1	1	0	1	1	0	0	0	0	0	2	1	1	0	1	1	1	0	1	0	0	1	0	1	0	0	0	0	0	0	0
GCA_020405535.1	Unknown	liver	cow	Russia: Tambov region	2020-02-07'	0	0	0	0	0	0	0	0	1	0	0	0	0	1	0	0	1	1	0	0	0	0	0	0	1	1	0	1	1	1	0	0	0	0	1	0	1	0	0	0	0	0	0	0
GCA_020405605.1	Unknown	liver	cow	Russia: Tambov region	2020-02-07'	0	0	0	0	0	0	0	0	1	0	0	0	0	1	0	0	1	1	0	0	0	0	0	0	1	1	0	1	1	1	0	0	0	0	1	0	1	0	0	0	0	0	0	0
GCA_020406035.1	1054	genitourinary system	Homo sapiens	Russia: Moscow region	2020-02-07'	0	0	0	0	0	0	0	1	0	0	0	0	0	0	0	0	1	1	0	0	0	0	0	0	1	1	0	0	0	1	0	0	0	0	1	0	1	0	0	0	0	0	0	0
GCA_020556935.1	324	Surface patient room	blank	Germany	2020'	0	0	0	0	0	0	0	1	1	1	1	1	1	1	1	0	1	1	0	0	0	0	0	0	1	1	0	1	1	1	0	0	0	0	1	0	1	0	0	0	0	0	0	0
GCA_020557245.1	117	Surface patient room	blank	Germany	2020'	0	0	0	0	0	0	0	1	1	1	1	1	1	1	1	0	1	1	0	0	0	0	0	2	1	1	0	1	1	1	0	1	0	0	1	0	1	0	0	0	0	0	0	0
GCA_020592895.1	2155	blank	horse	South Africa: KwaZulu-Natal	2018-05-24'	0	0	0	0	0	0	0	1	1	1	0	0	0	0	0	0	0	1	0	0	0	0	0	0	0	1	0	0	1	1	1	0	0	0	1	0	1	0	0	0	0	0	0	0
GCA_020593005.1	2155	blank	cow	South Africa: KwaZulu-Natal	2018-05-24'	0	0	0	0	0	0	0	1	1	1	0	0	0	0	0	0	0	1	0	0	0	0	0	0	1	1	0	0	1	1	1	1	0	0	1	0	1	0	0	0	0	0	0	0
GCA_020593405.1	619	fecal sample	Homo sapiens	USA: Chicago	blank'	0	0	0	0	0	0	0	1	0	0	1	1	1	1	1	0	1	1	0	0	0	0	0	0	1	1	0	1	0	1	0	0	0	0	1	0	1	0	0	0	0	0	0	0
GCA_020645895.1	17	urine	Homo sapiens	China: Shandong	2020'	0	0	0	0	0	0	0	1	1	0	0	0	0	0	0	0	1	1	0	0	0	0	0	2	1	1	0	0	1	1	0	1	0	0	1	0	1	0	0	0	0	0	0	0
GCA_020736585.1	Unknown	blank	Homo sapiens	China:wenzhou	2018'	0	0	0	0	0	0	0	1	1	1	0	0	0	1	0	0	1	0	0	0	0	0	0	1	1	1	0	1	1	1	1	1	0	0	1	0	1	0	0	0	0	0	0	0
GCA_020736625.1	Unknown	blank	Homo sapiens	China:wenzhou	2018'	0	0	0	0	0	0	0	1	1	1	0	0	0	1	0	0	1	0	0	0	0	0	0	1	1	1	0	1	1	1	1	1	0	0	1	0	1	0	0	0	0	0	0	0
GCA_020782965.1	84	Farm Water Source	Rhinolophus capensis	South Africa: Northwest of Grahamstown	2019-04'	0	0	0	0	0	0	0	1	1	1	1	1	1	1	1	0	1	0	0	0	0	0	0	0	1	1	0	1	1	1	1	0	0	0	1	0	1	0	0	0	0	0	0	0
GCA_021120625.1	202	blood culture	Homo sapiens	Belgium	2018-05-22'	0	0	0	1	0	0	0	1	1	1	1	1	1	1	1	0	0	1	0	0	0	0	0	0	1	1	0	1	1	1	1	1	0	0	1	0	1	0	0	0	0	0	0	0
GCA_021121175.1	22	blank	blank	Belgium	2019'	0	0	0	1	1	0	0	1	1	0	1	1	1	1	1	0	1	1	0	0	1	1	0	0	1	1	0	1	1	1	1	0	1	1	1	0	1	0	0	0	0	0	0	0
GCA_021121275.1	22	blank	blank	Belgium	2019'	0	0	0	1	1	0	0	1	1	0	1	1	1	1	1	0	1	1	0	0	1	1	0	0	1	1	0	1	1	1	1	0	1	1	1	0	1	0	0	0	0	0	0	0
GCA_021121395.1	22	blank	blank	Belgium	2019'	0	0	0	1	1	0	0	1	1	0	1	1	1	1	1	0	1	1	0	0	1	1	0	0	1	1	0	1	1	1	1	0	0	0	1	0	1	0	0	0	0	0	0	0
GCA_021121485.1	26	blank	blank	Belgium	2019'	0	0	0	1	0	0	0	1	1	1	1	1	1	1	1	0	0	0	0	0	0	0	0	0	1	1	0	1	1	1	0	0	0	0	1	0	1	0	0	0	0	0	0	0
GCA_021121685.1	1865	blank	blank	Belgium	2019'	0	0	0	0	1	0	0	1	1	1	0	0	0	0	0	0	1	1	0	0	0	0	0	0	1	1	0	0	1	1	0	0	0	0	1	0	1	0	0	0	0	0	0	0
GCA_021121745.1	420	blank	blank	Belgium	2019'	0	0	0	0	1	0	0	1	0	1	0	0	0	0	0	0	0	1	0	0	0	0	0	0	1	1	0	0	0	1	0	0	0	0	1	0	1	0	0	0	0	0	0	0
GCA_021121825.1	5	blank	blank	Belgium	2019'	0	0	0	0	1	0	0	0	1	0	1	1	1	1	1	0	1	0	0	0	0	0	0	0	1	1	0	1	1	1	1	0	0	0	1	0	1	0	0	0	0	0	0	0
GCA_021121925.1	420	blank	blank	Belgium	2019'	0	0	0	0	1	0	0	1	0	1	0	0	0	0	0	0	0	1	0	0	0	0	0	0	1	1	0	0	0	1	0	0	0	0	1	0	1	0	0	0	0	0	0	0
GCA_021121945.1	420	blank	blank	Belgium	2019'	0	0	0	0	1	0	0	1	0	1	0	0	0	0	0	0	0	1	0	0	0	0	0	0	1	1	0	0	0	1	0	0	0	0	1	0	1	0	0	0	0	0	0	0
GCA_021122055.1	22	blank	blank	Belgium	2019'	0	0	0	1	1	0	0	1	1	0	1	1	1	1	1	0	1	1	0	0	1	1	0	0	1	1	0	1	1	1	1	0	0	0	1	0	1	0	0	0	0	0	0	0
GCA_021122155.1	32	blank	blank	Belgium	2019'	0	0	0	1	1	0	0	1	1	0	0	0	0	0	0	0	0	1	0	0	0	0	0	0	1	1	0	0	1	1	1	0	0	0	1	0	1	0	0	0	0	0	0	0
GCA_021122225.1	104	blank	blank	Belgium	2019'	0	0	0	1	1	0	0	1	0	1	1	1	1	1	1	0	1	1	0	0	1	1	0	0	1	1	0	1	1	1	0	0	1	1	1	0	1	0	0	0	0	0	0	0
GCA_021122265.1	56	blank	blank	Belgium	2019'	0	0	0	1	0	0	0	0	1	0	1	1	1	1	1	0	1	0	0	0	0	0	0	0	1	1	0	1	1	1	0	0	0	0	1	0	1	0	0	0	0	0	0	0
GCA_021122295.1	1865	blank	blank	Belgium	2019'	0	0	0	0	1	0	0	1	1	1	0	0	0	0	0	0	1	1	0	0	0	0	0	0	1	1	0	0	1	1	0	0	0	0	1	0	1	0	0	0	0	0	0	0
GCA_021122345.1	Unknown	blank	blank	Belgium	2019'	0	0	0	1	0	0	0	1	0	0	1	1	1	1	1	0	0	1	0	0	0	0	0	0	1	1	0	1	0	1	1	1	0	0	1	0	1	0	0	0	0	0	0	0
GCA_021122385.1	324	blank	blank	Belgium	2019'	0	0	0	1	0	0	0	1	1	1	1	1	1	1	1	0	1	1	0	0	1	1	0	0	1	1	0	1	1	1	0	0	1	1	1	0	1	0	0	0	0	0	0	0
GCA_021122425.1	22	blank	blank	Belgium	2019'	0	0	0	1	1	0	0	1	1	0	1	1	1	1	1	0	1	1	0	0	1	1	0	0	1	1	0	1	1	1	1	0	1	1	1	0	1	0	0	0	0	0	0	0
GCA_021122445.1	957	blank	blank	Belgium	2019'	0	0	0	1	1	0	0	0	1	0	1	1	1	1	1	0	1	1	0	0	0	0	0	0	1	1	0	1	1	1	1	0	0	0	1	0	1	0	0	0	0	0	0	0
GCA_021122585.1	137	blank	blank	Belgium	2019'	0	0	0	0	1	0	0	0	1	0	1	1	1	1	1	0	1	0	0	0	0	0	0	0	1	1	0	1	1	1	0	0	0	0	1	0	1	0	0	0	0	0	0	0
GCA_021122605.1	97	blank	blank	Belgium	2019'	0	0	0	0	1	0	0	1	1	1	1	1	1	1	1	0	1	0	0	0	0	0	0	0	1	1	0	1	1	1	0	0	0	0	1	0	1	0	0	0	0	0	0	0
GCA_021122765.1	1865	blank	blank	Belgium	2019'	0	0	0	0	1	0	0	1	1	1	1	1	1	1	1	0	1	1	0	0	0	0	0	0	1	1	0	1	1	1	0	0	0	0	1	0	1	0	0	0	0	0	0	0
GCA_021122785.1	140	blank	blank	Belgium	2019'	0	0	0	1	0	0	0	0	1	0	0	0	0	1	0	0	1	0	0	0	0	0	0	0	1	1	0	1	1	1	0	0	0	0	1	0	1	0	0	0	0	0	0	0
GCA_021122805.1	55	blank	blank	Belgium	2019'	0	0	0	0	1	0	0	0	0	1	1	1	1	1	1	0	1	1	0	0	1	1	0	0	1	1	0	1	0	1	1	0	1	1	1	0	1	0	0	0	0	0	0	0
GCA_021122825.1	133	blank	blank	Belgium	2019'	0	0	0	1	0	0	0	0	1	0	1	1	1	1	1	0	1	0	0	0	0	0	0	0	1	1	0	1	1	1	0	0	0	0	1	0	1	0	0	0	0	0	0	0
GCA_021122985.1	22	blank	blank	Belgium	2019'	0	0	0	1	1	0	0	1	1	0	1	1	1	1	1	0	1	1	0	0	1	1	0	0	1	1	0	1	1	1	1	0	1	1	1	0	1	0	0	0	0	0	0	0
GCA_021123005.1	1870	blank	blank	Belgium	2019'	0	0	0	1	0	0	0	0	1	0	1	1	1	1	1	0	1	1	0	0	0	0	0	0	1	1	0	1	1	1	0	0	0	0	1	0	1	0	0	0	0	0	0	0
GCA_021123075.1	1023	blank	blank	Belgium	2019'	0	0	0	1	1	0	0	1	1	1	1	1	1	1	1	0	1	1	0	0	1	1	0	0	1	1	0	1	1	1	0	0	1	1	1	0	1	0	0	0	0	0	0	0
GCA_021123205.1	1864	blank	blank	Belgium	2019'	0	0	0	1	0	0	0	0	1	0	1	1	1	1	1	0	1	0	0	0	0	0	0	1	1	1	0	1	1	1	0	0	0	0	1	0	1	0	0	0	0	0	0	0
GCA_021123285.1	5	blank	blank	Belgium	2019'	0	0	0	0	1	0	0	0	1	0	1	1	1	1	1	0	1	0	0	0	0	0	0	0	1	1	0	1	1	1	0	0	0	0	1	0	1	0	0	0	0	0	0	0
GCA_021123345.1	718	blank	blank	Belgium	2019'	0	0	0	0	1	0	0	0	1	0	1	1	1	1	1	0	1	0	0	0	1	1	0	1	1	1	0	1	1	1	0	0	1	1	1	0	1	0	0	0	0	0	0	0
GCA_021123405.1	104	blank	blank	Belgium	2019'	0	0	0	1	1	0	0	1	0	1	1	1	1	1	1	0	1	1	0	0	1	1	0	0	1	1	0	1	1	1	0	0	1	1	1	0	1	0	0	0	0	0	0	0
GCA_021123505.1	49	blank	blank	Belgium	2019'	0	0	0	0	1	0	0	0	1	0	1	1	1	1	1	0	1	0	0	0	0	0	0	0	1	1	0	1	1	1	1	0	0	0	1	0	1	0	0	0	0	0	0	0
GCA_021123525.1	137	blank	blank	Belgium	2019'	0	0	0	1	0	0	0	0	1	0	0	0	0	0	0	0	1	0	0	0	0	0	0	0	1	1	0	0	1	1	0	0	0	0	1	0	1	0	0	0	0	0	0	0
GCA_021123545.1	22	blank	blank	Belgium	2019'	0	0	0	1	1	0	0	1	1	1	1	1	1	1	1	0	1	0	0	0	0	0	0	0	1	1	0	1	1	1	0	0	0	0	1	0	1	0	0	0	0	0	0	0
GCA_021123605.1	5	blank	blank	Belgium	2019'	0	0	0	0	1	0	0	0	1	0	1	1	1	1	1	0	1	0	0	0	0	0	0	0	1	1	0	1	1	1	0	0	0	0	1	0	1	0	0	0	0	0	0	0
GCA_021123875.1	184	blank	blank	Belgium	2019'	0	0	0	0	1	0	0	1	1	0	0	0	0	0	0	0	1	0	0	0	0	0	0	0	1	1	0	0	0	1	0	0	0	0	1	0	1	0	0	0	0	0	0	0
GCA_021124145.1	1146	blank	blank	Belgium	2019'	0	0	0	1	0	0	0	1	1	0	0	0	0	0	0	0	1	0	0	0	0	0	0	1	1	1	0	0	1	1	0	0	0	0	1	0	1	0	0	0	0	0	0	0
GCA_021124165.1	278	blank	blank	Belgium	2019'	0	0	0	1	0	0	0	1	1	0	1	1	1	1	1	0	1	0	0	0	0	0	0	1	1	1	0	1	1	1	0	0	0	0	1	0	1	0	0	0	0	0	0	0
GCA_021124205.1	1863	blank	blank	Belgium	2019'	0	0	0	0	1	0	0	0	1	0	0	0	0	0	0	0	1	1	0	0	0	0	0	0	1	1	0	0	1	1	0	0	0	0	1	0	1	0	0	0	0	0	0	0
GCA_021124265.1	1867	blank	blank	Belgium	2019'	0	0	0	0	1	0	0	1	1	0	1	1	1	1	1	0	1	1	0	0	0	0	0	0	1	1	0	1	1	1	0	0	0	0	1	0	1	0	0	0	0	0	0	0
GCA_021124315.1	1868	blank	blank	Belgium	2019'	0	0	0	2	0	0	0	0	1	0	1	1	1	1	1	0	1	0	0	0	1	1	0	0	1	1	0	1	1	1	0	0	1	1	1	0	1	0	0	0	0	0	0	0
GCA_021124445.1	1023	blank	blank	Belgium	2019'	0	0	0	1	1	0	0	1	1	1	1	1	1	1	1	0	1	1	0	0	1	1	0	0	1	1	0	1	1	1	1	0	1	1	1	0	1	0	0	0	0	0	0	0
GCA_021172105.3	Unknown	blank	dog	South Korea: Daegu	2021-01-05'	0	0	0	0	0	0	0	1	1	1	0	0	0	0	0	1	1	1	0	0	0	0	0	2	1	1	0	0	1	1	1	1	0	0	1	0	1	0	0	0	0	0	0	0
GCA_021228615.1	584	blood	Homo sapiens	USA: Chicago, Illinois	2021-02'	0	0	0	0	0	0	0	1	1	1	2	2	2	2	2	0	1	1	0	0	0	0	0	1	1	1	0	2	1	1	0	1	0	0	1	0	1	0	0	0	0	0	0	0
GCA_021311015.1	Unknown	Rectal swab	Homo sapiens	Reunion: Saint-Pierre	2017-03-10'	0	0	0	1	0	0	0	1	1	1	1	1	1	1	1	0	1	1	0	0	1	1	0	1	1	1	0	1	1	1	0	1	1	1	1	0	1	0	0	0	0	0	0	0
GCA_021311035.1	Unknown	Rectal swab	Homo sapiens	Reunion: Sainte-Clotilde	2018-04-04'	0	0	0	0	0	0	0	1	1	1	0	0	0	0	0	0	1	1	0	0	0	0	0	1	1	1	0	0	1	1	1	1	0	0	1	0	1	0	0	0	0	0	0	0
GCA_021311055.1	2086	Peritoneal fluid	Homo sapiens	Reunion: Saint-Denis	2017-01-18'	0	0	0	0	0	0	0	1	1	1	0	0	0	1	1	0	1	1	0	0	0	0	0	1	1	1	0	1	1	1	0	1	0	0	1	0	1	0	0	0	0	0	0	0
GCA_021311075.1	5	Rectal swab	Homo sapiens	Reunion: Saint-Denis	2015-05-11'	0	0	0	0	0	0	0	0	1	0	0	0	0	1	0	0	1	0	0	0	0	0	0	0	1	1	0	1	1	1	0	0	0	0	1	0	1	0	0	0	0	0	0	0
GCA_021311095.1	Unknown	Rectal swab	Homo sapiens	Reunion: Saint-Denis	2019-02-01'	0	0	1	1	0	0	0	1	1	1	0	0	0	0	0	0	1	1	0	0	0	0	0	2	1	1	0	0	1	1	0	1	0	0	1	0	1	0	0	0	0	0	0	0
GCA_021311125.1	Unknown	Rectal swab	Homo sapiens	Reunion: Saint-Denis	2019-01-30'	0	0	1	1	0	0	0	1	1	1	0	0	0	0	0	0	1	1	0	0	0	0	0	2	1	1	0	0	1	1	1	1	0	0	1	0	1	0	0	0	0	0	0	0
GCA_021311135.1	Unknown	Rectal swab	Homo sapiens	Reunion: Sainte-Clotilde	2018-09-23'	0	0	1	0	0	0	0	1	1	1	0	0	0	0	0	0	1	1	0	0	0	0	0	2	1	1	0	0	1	1	0	1	0	0	1	0	1	0	0	0	0	0	0	0
GCA_021311175.1	Unknown	Rectal swab	Homo sapiens	Reunion: Saint-Denis	2019-02-01'	0	0	1	1	0	0	0	1	1	1	0	0	0	0	0	0	1	1	0	0	0	0	0	2	1	1	0	0	1	1	1	1	0	0	1	0	1	0	0	0	0	0	0	0
GCA_021311255.1	5	Rectal swab	Homo sapiens	Reunion: Saint-Denis	2018-08-19'	0	0	0	0	0	0	0	0	1	0	0	0	0	1	0	0	1	0	0	0	0	0	0	0	1	1	0	1	1	1	0	0	0	0	1	0	1	0	0	0	0	0	0	0
GCA_021311275.1	Unknown	Rectal swab	Homo sapiens	Reunion: Saint-Denis	2019-02-07'	0	0	1	1	0	0	0	1	1	1	0	0	0	0	0	0	1	1	0	0	0	0	0	2	1	1	0	0	1	1	1	1	0	0	1	0	1	0	0	0	0	0	0	0
GCA_021311315.1	Unknown	Rectal swab	Homo sapiens	Reunion: Saint-Denis	2019-02-11'	0	0	1	1	0	0	0	1	1	1	0	0	0	0	0	0	1	1	0	0	0	0	0	2	1	1	0	0	1	1	1	1	0	0	1	0	1	0	0	0	0	0	0	0
GCA_021311335.1	Unknown	Rectal swab	Homo sapiens	Reunion: Saint-Denis	2019-01-30'	0	0	1	1	0	0	0	1	1	1	0	0	0	0	0	0	1	1	0	0	0	0	0	2	1	1	0	0	1	1	0	1	0	0	1	0	1	0	0	0	0	0	0	0
GCA_021311355.1	1498	Rectal swab	Homo sapiens	Reunion: Saint-Pierre	2015-01-13'	0	0	0	0	0	0	0	1	1	1	1	1	1	1	1	0	1	0	0	0	0	0	0	0	1	1	0	1	1	1	0	0	0	0	1	0	1	0	0	0	0	0	0	0
GCA_021311495.1	Unknown	Rectal swab	Homo sapiens	Reunion: Saint-Denis	2019-02-15'	0	0	1	1	0	0	0	1	1	1	0	0	0	0	0	0	1	1	0	0	0	0	0	2	1	1	0	0	1	1	1	1	0	0	1	0	1	0	0	0	0	0	0	0
GCA_021398505.1	2067	apiaries	Apis mellifera	China: Beijing	2018-05'	0	0	0	0	0	0	0	0	0	0	0	0	0	0	0	0	1	0	0	0	0	0	0	0	1	1	0	0	0	1	0	1	0	0	1	0	1	0	0	0	0	0	0	0
GCA_021560195.1	29	blank	pig	China:Wenzhou	2016'	0	0	0	1	1	0	0	1	2	1	1	1	1	1	1	0	1	0	0	0	0	0	0	0	1	1	0	1	2	1	0	0	0	0	1	0	1	0	0	0	0	0	0	0
GCA_021713095.1	192	blank	Homo sapiens	Germany	2018-06-17'	0	0	0	0	0	0	0	0	1	0	1	1	1	1	1	1	1	1	0	0	0	0	0	1	1	1	0	1	1	1	1	1	0	0	1	0	1	0	0	0	0	0	0	0
GCA_021738845.1	Unknown	blood	Homo sapiens	Ireland: Dublin	2019'	0	0	0	0	0	0	0	1	1	1	0	0	0	1	0	0	1	1	0	0	0	0	0	1	1	1	0	1	1	1	0	1	0	0	1	0	1	0	0	0	0	0	0	0
GCA_021738885.1	Unknown	blood	Homo sapiens	Ireland: Dublin	2019'	0	0	0	0	0	0	0	1	1	1	0	0	0	1	0	0	1	1	0	0	0	0	0	1	1	1	0	1	1	1	1	1	0	0	1	0	1	0	0	0	0	0	0	0
GCA_021738895.1	Unknown	blood	Homo sapiens	Ireland: Dublin	2019'	0	0	0	0	0	0	0	1	1	1	0	0	0	0	0	0	1	1	0	0	0	0	0	1	1	1	0	0	1	1	1	1	0	0	1	0	1	0	0	0	0	0	0	0
GCA_021738925.1	Unknown	blood	Homo sapiens	Ireland: Dublin	2019'	0	0	0	0	0	0	0	1	1	1	1	1	1	1	1	0	1	1	0	0	0	0	0	1	1	1	0	1	1	1	1	1	0	0	1	0	1	0	0	0	0	0	0	0
GCA_021738985.1	Unknown	blood	Homo sapiens	Ireland: Dublin	2019'	0	0	0	0	0	0	0	1	1	1	0	0	0	1	0	0	1	1	0	0	0	0	0	1	1	1	0	0	1	1	0	1	0	0	1	0	1	0	0	0	0	0	0	0
GCA_021739075.1	Unknown	blood	Homo sapiens	Ireland: Dublin	2019'	0	0	0	0	0	0	0	1	1	1	0	0	0	1	0	0	1	1	0	0	0	0	0	0	1	1	0	1	1	1	0	1	0	0	1	0	1	0	0	0	0	0	0	0
GCA_021739105.1	Unknown	blood	Homo sapiens	Ireland: Dublin	2019'	0	0	0	0	0	0	0	1	1	1	1	1	1	1	1	0	1	1	0	0	0	0	0	1	1	1	0	1	1	1	1	1	0	0	1	0	1	0	0	0	0	0	0	0
GCA_021739185.1	Unknown	blood	Homo sapiens	Ireland: Dublin	2019'	0	0	0	0	0	0	0	1	1	1	1	1	1	1	1	0	1	1	0	0	0	0	0	1	1	1	0	1	1	1	1	1	0	0	1	0	1	0	0	0	0	0	0	0
GCA_021739205.1	202	blood	Homo sapiens	Ireland: Dublin	2019'	0	0	0	0	0	0	0	1	1	1	1	1	1	1	1	0	0	1	0	0	0	0	0	0	1	1	0	1	1	1	1	0	0	0	1	0	1	0	0	0	0	0	0	0
GCA_021739225.1	Unknown	blood	Homo sapiens	Ireland: Dublin	2019'	0	0	0	0	0	0	0	1	1	1	1	1	1	1	1	0	1	1	0	0	0	0	0	1	1	1	0	1	1	1	1	1	0	0	1	0	1	0	0	0	0	0	0	0
GCA_021739245.1	Unknown	blood	Homo sapiens	Ireland: Dublin	2019'	0	0	0	0	0	0	0	1	1	1	0	0	0	1	0	0	1	1	0	0	0	0	0	1	1	1	0	0	1	1	0	1	0	0	1	0	1	0	0	0	0	0	0	0
GCA_021739255.1	Unknown	blood	Homo sapiens	Ireland: Dublin	2019'	0	0	0	0	0	0	0	1	1	1	1	1	1	1	1	0	1	1	0	0	0	0	0	1	1	1	0	1	1	1	0	1	0	0	1	0	1	0	0	0	0	0	0	0
GCA_021739305.1	Unknown	blood	Homo sapiens	Ireland: Dublin	2019'	0	0	0	0	0	0	0	1	1	1	1	1	1	1	1	0	1	1	0	0	0	0	0	0	1	1	0	1	1	1	0	1	0	0	1	0	1	0	0	0	0	0	0	0
GCA_021739335.1	Unknown	blood	Homo sapiens	Ireland: Dublin	2019'	0	0	0	0	0	0	0	1	1	1	0	0	0	1	0	0	1	1	0	0	0	0	0	1	1	1	0	0	1	1	0	1	0	0	1	0	1	0	0	0	0	0	0	0
GCA_021739425.1	Unknown	blood	Homo sapiens	Ireland: Dublin	2019'	0	0	0	0	0	0	0	1	1	1	0	0	0	1	0	0	1	1	0	0	0	0	0	1	1	1	0	0	1	1	0	1	0	0	1	0	1	0	0	0	0	0	0	0
GCA_021899455.1	Unknown	blank	Homo sapiens	Germany	2018-02-18'	0	0	0	0	0	0	0	1	1	1	0	0	0	1	0	0	1	1	0	0	0	0	0	0	1	1	0	1	1	1	1	1	0	0	1	0	1	0	0	0	0	0	0	0
GCA_022133025.1	2368	human fecal sample	Homo sapiens	USA: New York	blank'	0	0	0	0	0	0	0	0	0	0	1	1	1	1	1	0	0	0	0	1	1	1	0	0	1	1	0	1	0	1	0	0	1	1	0	1	1	0	0	0	0	0	0	0
GCA_022426705.1	Unknown	lung	Sus scrofa	China: Zhejiang	2017-06'	0	0	0	0	1	0	0	1	1	1	1	1	1	1	1	0	1	1	0	0	0	0	0	1	1	1	0	1	1	1	0	1	0	0	1	0	1	0	0	0	0	0	0	0
GCA_022509525.1	Unknown	Dahi fermented milk product	blank	Pakistan: Islamabad	2018-01-01/2021-01-01'	0	0	0	0	0	0	0	1	1	1	0	0	0	1	0	0	1	1	0	0	0	0	0	0	1	1	0	1	1	1	0	0	0	0	1	0	1	0	0	0	0	0	0	0
GCA_022509595.1	17	Dahi fermented milk product	blank	Pakistan: Islamabad	2018-01-01/2021-01-01'	0	0	0	0	0	0	0	1	1	1	1	1	1	2	1	1	0	1	0	0	0	0	0	2	1	1	0	2	0	1	0	1	0	0	1	0	1	0	0	0	0	0	0	0
GCA_022513595.1	2363	yogurt	blank	Canada: London Ontario	2021-10-07'	0	0	0	0	0	0	0	0	0	0	1	1	1	1	1	0	1	0	0	0	0	0	0	0	1	1	0	1	0	1	0	0	0	0	1	0	1	0	0	0	0	0	0	0
GCA_022631115.1	Unknown	blood	Homo sapiens	Thailand	2021-12-17'	0	0	0	0	0	0	0	0	0	0	0	1	0	2	1	0	1	1	0	0	0	0	0	0	1	1	0	1	1	1	1	1	0	0	1	0	0	0	0	0	0	0	0	0
GCA_022631355.1	190	Raw milk	Holstein Friesian cross (Bos taurus taurus)	Bangladesh: Mymensingh	2021-07-03'	0	0	0	0	0	0	0	1	1	1	1	1	1	1	1	0	1	1	0	0	0	0	0	0	1	1	0	1	1	1	0	0	0	0	1	0	1	0	0	0	0	0	0	0
GCA_022647825.1	736	blood	Homo sapiens	USA:Little Rock	2019-04-03'	0	0	0	0	0	0	0	1	1	1	1	1	1	1	1	1	0	1	0	0	0	0	0	1	1	1	0	1	1	1	1	1	0	0	1	0	1	0	0	0	0	0	0	0
GCA_022647945.1	736	blood	Homo sapiens	USA:Little Rock	2019-04-02'	0	0	0	0	0	0	0	1	1	1	1	1	1	1	1	1	0	1	0	0	0	0	0	1	1	1	0	1	1	1	1	1	0	0	1	0	1	0	0	0	0	0	0	0
GCA_022648125.1	736	blood	Homo sapiens	USA:Little Rock	2019-04-01'	0	0	0	0	0	0	0	1	1	1	1	1	1	1	1	1	0	1	0	0	0	0	0	1	1	1	0	1	1	1	1	1	0	0	1	0	1	0	0	0	0	0	0	0
GCA_022691445.1	280	urine	Homo sapiens	USA	2004-04-20'	0	0	0	0	0	0	0	1	1	1	1	1	1	1	1	1	0	1	0	0	0	0	0	2	1	1	0	1	1	1	1	0	0	0	1	0	1	0	0	0	0	0	0	0
GCA_022693745.1	280	urine	Homo sapiens	USA	2004-04-20'	0	0	0	0	0	0	0	1	1	1	1	1	1	1	1	1	0	1	0	0	0	0	0	2	1	1	0	1	1	1	1	1	0	0	1	0	1	0	0	0	0	0	0	0
GCA_022699225.1	78	blood	Homo sapiens	China: BeiJing	2018'	0	0	0	0	0	0	0	0	0	0	1	1	1	1	1	1	1	1	0	0	0	0	0	1	1	1	0	1	0	1	1	1	0	0	1	0	1	0	0	0	0	0	0	0
GCA_022699545.1	17	urine	Homo sapiens	China: Shandong	2020'	0	0	0	0	0	0	0	1	1	0	0	0	0	0	0	1	1	1	0	0	0	0	0	2	1	1	0	0	1	1	1	1	0	0	1	0	1	0	0	0	0	0	0	0
GCA_022699565.1	17	sanies	Homo sapiens	China: Shandong	2020'	0	0	0	0	0	0	0	1	1	0	0	0	0	0	0	1	1	1	0	0	0	0	0	2	1	1	0	0	1	1	1	1	0	0	1	0	1	0	0	0	0	0	0	0
GCA_022749455.1	192	blank	Homo sapiens	blank	blank'	0	0	0	0	0	0	0	0	0	0	1	1	1	1	1	1	1	1	0	0	0	0	0	1	1	1	0	1	0	1	1	1	0	0	1	0	1	0	0	0	0	0	0	0
GCA_022758265.1	192	blank	Homo sapiens	blank	blank'	0	0	0	0	0	0	0	0	0	0	1	1	1	1	1	0	1	1	0	0	0	0	0	1	1	1	0	1	0	1	0	1	0	0	1	0	1	0	0	0	0	0	0	0
GCA_022809215.1	Unknown	other	Homo sapiens	USA: Texas	2018-03-27'	0	0	0	0	0	0	0	1	1	1	0	0	0	0	0	0	1	1	0	0	0	0	0	2	1	1	0	0	1	1	0	0	0	0	1	0	1	0	0	0	0	0	0	0
GCA_022809225.1	Unknown	muscle	Homo sapiens	USA: Hawaii	2018-03-22'	0	0	0	0	0	0	0	1	1	1	0	0	0	0	0	0	1	1	0	0	0	0	0	2	1	1	0	0	1	1	0	1	0	0	1	0	1	0	0	0	0	0	0	0
GCA_022809255.1	Unknown	urine	Homo sapiens	USA: Hawaii	2021-05-29'	0	0	0	0	0	0	0	1	1	1	1	1	1	1	1	1	1	1	0	0	0	0	0	2	1	1	0	1	1	1	1	1	0	0	1	0	1	0	0	0	0	0	0	0
GCA_022809275.1	Unknown	blood	Homo sapiens	USA: Hawaii	2020-07-29'	0	0	0	0	0	0	0	1	1	1	0	0	0	0	0	0	1	1	0	0	0	0	0	2	1	1	0	0	1	1	1	1	0	0	1	0	1	0	0	0	0	0	0	0
GCA_022809295.1	Unknown	other	Homo sapiens	USA: Texas	2018-03-27'	0	0	0	0	0	0	0	1	1	1	1	1	1	1	1	1	1	1	0	0	0	0	0	2	1	1	0	1	1	1	1	1	0	0	1	0	1	0	0	0	0	0	0	0
GCA_022844735.1	117	blood culture	Homo sapiens	Germany: Heidelberg	Jun-2019'	0	0	0	0	0	0	0	1	1	1	0	0	0	0	0	0	1	1	0	0	0	0	0	2	1	1	0	0	1	1	1	1	0	0	1	0	1	0	0	0	0	0	0	0
GCA_022844745.1	Unknown	blood culture	Homo sapiens	Germany: Heidelberg	Feb-2019'	0	0	0	0	0	0	0	1	1	1	0	0	0	0	0	0	1	1	0	0	0	0	0	2	1	1	0	0	1	1	1	1	0	0	1	0	1	0	0	0	0	0	0	0
GCA_022844785.1	117	rectal swab	Homo sapiens	Germany: Heidelberg	Apr-2019'	0	0	0	0	0	0	0	1	1	1	0	0	0	0	0	0	1	1	0	0	0	0	0	2	1	1	0	0	1	1	0	1	0	0	1	0	1	0	0	0	0	0	0	0
GCA_022844815.1	117	blood culture	Homo sapiens	Germany: Heidelberg	May-2019'	0	0	0	0	0	0	0	1	1	1	0	0	0	0	0	0	1	1	0	0	0	0	0	2	1	1	0	0	1	1	1	1	0	0	1	0	1	0	0	0	0	0	0	0
GCA_022844835.1	Unknown	rectal swab	Homo sapiens	Germany: Heidelberg	Apr-2019'	0	0	0	0	0	0	0	1	1	1	0	0	0	0	0	0	1	1	0	0	0	0	0	2	1	1	0	0	1	1	1	1	0	0	1	0	1	0	0	0	0	0	0	0
GCA_022844855.1	117	rectal swab	Homo sapiens	Germany: Heidelberg	Mar-2019'	0	0	0	0	0	0	0	1	1	1	0	0	0	0	0	0	1	1	0	0	0	0	0	2	1	1	0	0	1	1	0	1	0	0	1	0	1	0	0	0	0	0	0	0
GCA_022844895.1	117	blood culture	Homo sapiens	Germany: Heidelberg	Dec-2019'	0	0	0	0	0	0	0	1	1	1	0	0	0	0	0	0	1	1	0	0	0	0	0	2	1	1	0	0	1	1	0	1	0	0	1	0	1	0	0	0	0	0	0	0
GCA_022844935.1	117	blood culture	Homo sapiens	Germany: Heidelberg	Dec-2019'	0	0	0	0	0	0	0	1	1	1	0	0	0	0	0	0	1	1	0	0	0	0	0	2	1	1	0	0	1	1	0	1	0	0	1	0	1	0	0	0	0	0	0	0
GCA_022844955.1	117	blood culture	Homo sapiens	Germany: Heidelberg	Dec-2019'	0	0	0	0	0	0	0	1	1	1	0	0	0	0	0	0	1	1	0	0	0	0	0	2	1	1	0	0	1	1	1	1	0	0	1	0	1	0	0	0	0	0	0	0
GCA_022844995.1	117	blood culture	Homo sapiens	Germany: Heidelberg	Jan-2019'	0	0	0	0	0	0	0	1	1	1	0	0	0	0	0	0	1	1	0	0	0	0	0	2	1	1	0	0	1	1	1	1	0	0	1	0	1	0	0	0	0	0	0	0
GCA_022845015.1	117	blood culture	Homo sapiens	Germany: Heidelberg	Jan-2019'	0	0	0	0	0	0	0	1	1	1	0	0	0	0	0	0	1	1	0	0	0	0	0	2	1	1	0	0	1	1	1	1	0	0	1	0	1	0	0	0	0	0	0	0
GCA_022845035.1	117	blood culture	Homo sapiens	Germany: Heidelberg	Jan-2019'	0	0	0	0	0	0	0	1	1	1	0	0	0	0	0	0	1	1	0	0	0	0	0	2	1	1	0	0	1	1	1	1	0	0	1	0	1	0	0	0	0	0	0	0
GCA_022845055.1	117	blood culture	Homo sapiens	Germany: Heidelberg	Dec-2019'	0	0	0	0	0	0	0	1	1	1	0	0	0	0	0	0	1	1	0	0	0	0	0	2	1	1	0	0	1	1	1	1	0	0	1	0	1	0	0	0	0	0	0	0
GCA_022845075.1	117	rectal swab	Homo sapiens	Germany: Heidelberg	Dec-2019'	0	0	0	0	0	0	0	1	1	1	0	0	0	0	0	0	1	1	0	0	0	0	0	2	1	1	0	0	1	1	1	1	0	0	1	0	1	0	0	0	0	0	0	0
GCA_022845115.1	117	rectal swab	Homo sapiens	Germany: Heidelberg	Oct-2019'	0	0	0	0	0	0	0	1	1	1	0	0	0	0	0	0	1	1	0	0	0	0	0	2	1	1	0	0	1	1	0	1	0	0	1	0	1	0	0	0	0	0	0	0
GCA_022845125.1	117	rectal swab	Homo sapiens	Germany: Heidelberg	Dec-2019'	0	0	0	0	0	0	0	1	1	1	0	0	0	0	0	0	1	1	0	0	0	0	0	2	1	1	0	0	1	1	1	1	0	0	1	0	1	0	0	0	0	0	0	0
GCA_022845155.1	117	rectal swab	Homo sapiens	Germany: Heidelberg	Nov-2019'	0	0	0	0	0	0	0	1	1	1	0	0	0	0	0	0	1	1	0	0	0	0	0	2	1	1	0	0	1	1	1	1	0	0	1	0	1	0	0	0	0	0	0	0
GCA_022845175.1	117	rectal swab	Homo sapiens	Germany: Heidelberg	Aug-2019'	0	0	0	0	0	0	0	1	1	1	0	0	0	0	0	0	1	1	0	0	0	0	0	2	1	1	0	0	1	1	1	1	0	0	1	0	1	0	0	0	0	0	0	0
GCA_022845195.1	Unknown	rectal swab	Homo sapiens	Germany: Heidelberg	Aug-2019'	0	0	0	0	0	0	0	1	1	1	0	0	0	0	0	0	1	1	0	0	0	0	0	2	1	1	0	0	1	1	1	1	0	0	1	0	1	0	0	0	0	0	0	0
GCA_022845225.1	Unknown	rectal swab	Homo sapiens	Germany: Heidelberg	Aug-2019'	0	0	0	0	0	0	0	1	1	1	0	0	0	0	0	0	1	1	0	0	0	0	0	2	1	1	0	0	1	1	1	1	0	0	1	0	1	0	0	0	0	0	0	0
GCA_022845285.1	117	rectal swab	Homo sapiens	Germany: Heidelberg	Jun-2019'	0	0	0	0	0	0	0	1	1	1	0	0	0	0	0	0	1	1	0	0	0	0	0	2	1	1	0	0	1	1	1	1	0	0	1	0	1	0	0	0	0	0	0	0
GCA_022845335.1	117	rectal swab	Homo sapiens	Germany: Heidelberg	Jun-2019'	0	0	0	0	0	0	0	1	1	1	0	0	0	0	0	0	1	1	0	0	0	0	0	2	1	1	0	0	1	1	1	1	0	0	1	0	1	0	0	0	0	0	0	0
GCA_022845365.1	Unknown	rectal swab	Homo sapiens	Germany: Heidelberg	Apr-2019'	0	0	0	0	0	0	0	1	1	1	0	0	0	0	0	0	1	1	0	0	0	0	0	2	1	1	0	0	1	1	1	1	0	0	1	0	1	0	0	0	0	0	0	0
GCA_022845395.1	1352	rectal swab	Homo sapiens	Germany: Heidelberg	Mar-2019'	0	0	0	0	0	0	0	1	1	1	0	0	0	0	0	0	1	1	0	0	0	0	0	2	1	1	0	0	1	1	1	1	0	0	1	0	1	0	0	0	0	0	0	0
GCA_022845415.1	117	rectal swab	Homo sapiens	Germany: Heidelberg	May-2019'	0	0	0	0	0	0	0	1	1	1	0	0	0	0	0	0	1	1	0	0	0	0	0	2	1	1	0	0	1	1	1	1	0	0	1	0	1	0	0	0	0	0	0	0
GCA_022845435.1	117	rectal swab	Homo sapiens	Germany: Heidelberg	Feb-2019'	0	0	0	0	0	0	0	1	1	1	0	0	0	0	0	0	1	1	0	0	0	0	0	2	1	1	0	0	1	1	1	1	0	0	1	0	1	0	0	0	0	0	0	0
GCA_022845455.1	Unknown	rectal swab	Homo sapiens	Germany: Heidelberg	Feb-2019'	0	0	0	0	0	0	0	1	1	1	0	0	0	0	0	0	1	1	0	0	0	0	0	1	1	1	0	0	1	1	1	1	0	0	1	0	1	0	0	0	0	0	0	0
GCA_022845465.1	Unknown	rectal swab	Homo sapiens	Germany: Heidelberg	Feb-2019'	0	0	0	0	0	0	0	1	1	1	0	0	0	0	0	0	1	1	0	0	0	0	0	2	1	1	0	0	1	1	1	1	0	0	1	0	1	0	0	0	0	0	0	0
GCA_022845515.1	117	rectal swab	Homo sapiens	Germany: Heidelberg	Jan-2019'	0	0	0	0	0	0	0	1	1	1	0	0	0	0	0	0	1	1	0	0	0	0	0	2	1	1	0	0	1	1	1	1	0	0	1	0	1	0	0	0	0	0	0	0
GCA_022845535.1	117	rectal swab	Homo sapiens	Germany: Heidelberg	Jan-2019'	0	0	0	0	0	0	0	1	1	1	0	0	0	0	0	0	1	1	0	0	0	0	0	2	1	1	0	0	1	1	1	1	0	0	1	0	1	0	0	0	0	0	0	0
GCA_022845555.1	117	rectal swab	Homo sapiens	Germany: Heidelberg	Jan-2019'	0	0	0	0	0	0	0	1	1	1	0	0	0	0	0	0	1	1	0	0	0	0	0	2	1	1	0	0	1	1	1	1	0	0	1	0	1	0	0	0	0	0	0	0
GCA_023006615.1	203	Bovine meat	bovine	Tunisia: Tunis	2016'	0	0	0	0	0	0	0	1	1	1	1	0	1	2	1	0	1	1	0	0	0	0	0	2	1	1	0	0	1	1	1	1	0	0	1	0	1	0	0	0	0	0	0	0
GCA_023006625.1	Unknown	milk	bovine	Tunisia: Mornag	2016'	0	0	0	0	0	0	0	1	1	1	1	1	1	1	1	0	0	1	0	0	0	0	0	2	1	1	0	1	1	1	1	1	0	0	1	0	1	0	0	0	0	0	0	0
GCA_023006685.1	17	blood	Homo sapiens	Tunisia: Gafsa	2014'	0	0	0	0	0	0	0	1	1	1	1	1	1	2	1	0	1	1	0	0	0	0	0	0	1	1	0	0	1	1	1	1	0	0	1	0	1	0	0	0	0	0	0	0
GCA_023006705.1	17	Bovine meat	bovine	Tunisia: Mourouj	2016'	0	0	0	0	0	0	0	1	1	1	1	1	1	2	1	0	1	1	0	0	0	0	0	0	1	1	0	0	1	1	1	1	0	0	1	0	1	0	0	0	0	0	0	0
GCA_023006715.1	17	milk	bovine	Tunisia: Mornag	2016'	0	0	0	0	0	0	0	1	1	1	1	1	1	2	1	0	1	1	0	0	0	0	0	0	1	1	0	0	1	1	1	1	0	0	1	0	1	0	0	0	0	0	0	0
GCA_023006725.1	Unknown	Bovine meat	bovine	Tunisia: Zahrouni	2016'	0	0	0	0	0	0	0	1	1	1	0	0	0	0	0	0	0	1	0	0	0	0	0	0	1	1	0	0	1	1	0	1	0	0	1	0	1	0	0	0	0	0	0	0
GCA_023006765.1	Unknown	urine	Homo sapiens	Tunisia: Gafsa	2014'	0	0	0	0	0	0	0	1	1	1	0	0	0	0	0	0	0	1	0	0	0	0	0	0	1	1	0	0	1	1	0	1	0	0	1	0	1	0	0	0	0	0	0	0
GCA_023147135.1	Unknown	gut	Bee	Egypt	2019-06-01'	0	0	0	0	0	0	0	0	1	0	1	1	1	1	1	0	1	0	0	1	1	1	0	0	1	1	0	1	1	1	0	0	1	1	1	0	1	0	0	0	0	0	0	0
GCA_023147155.1	Unknown	gut	Bee	Egypt	2019-06-01'	0	0	0	0	0	0	0	0	1	0	1	1	1	1	1	0	1	0	0	1	1	1	0	0	1	1	0	1	1	1	0	0	1	1	1	0	1	0	0	0	0	0	0	0
GCA_023182815.2	22	blank	piglet	China: Xinjiang	2018-10'	0	0	0	1	0	0	0	1	2	1	1	1	1	1	1	0	0	1	0	0	1	1	0	0	1	1	0	1	2	1	1	0	1	1	1	0	1	0	0	0	0	0	0	0
GCA_023182835.2	56	blank	nursery pig	China: Xinjiang	2018-10'	0	0	0	1	1	0	0	0	0	0	1	1	1	1	1	0	1	0	0	0	0	0	0	0	1	1	0	1	0	1	0	1	0	0	1	0	1	0	0	0	0	0	0	0
GCA_023204955.1	752	blood	Homo sapiens	USA	2019'	0	0	0	0	0	0	0	1	1	1	1	1	1	1	1	1	0	1	0	0	0	0	0	2	1	1	0	1	1	1	0	1	0	0	1	0	1	0	0	0	0	0	0	0
GCA_023204975.1	584	blood	Homo sapiens	USA	2019'	0	0	0	0	0	0	0	1	1	1	1	1	1	1	1	0	1	1	0	0	0	0	0	1	1	1	0	1	1	1	0	1	0	0	1	0	1	0	0	0	0	0	0	0
GCA_023299325.1	822	pet food (BARF)	blank	blank	2022'	0	0	0	2	1	0	0	0	0	0	1	1	1	1	1	0	1	0	0	1	1	1	0	0	1	1	0	1	0	1	0	0	1	1	1	0	1	0	0	0	0	0	0	0
GCA_023299725.1	168	pet food (BARF)	blank	blank	2022'	0	0	0	0	1	0	0	1	1	1	1	1	1	1	1	0	1	0	0	0	0	0	0	0	1	1	0	1	1	1	0	1	0	0	1	0	1	0	0	0	0	0	0	0
GCA_023299745.1	264	pet food (BARF)	blank	blank	2022'	0	0	0	0	1	0	0	0	1	0	1	1	1	1	1	0	1	1	0	0	1	1	0	0	1	1	0	1	1	1	0	0	1	1	1	0	1	0	0	0	0	0	0	0
GCA_023299805.1	1846	pet food (BARF)	blank	blank	2022'	0	0	1	1	1	0	0	0	1	0	0	0	0	0	0	0	1	1	0	0	0	0	0	0	1	1	0	0	1	1	0	0	0	0	1	0	1	0	0	0	0	0	0	0
GCA_023375205.1	21	fecal sample	Sus scrofa domesticus	blank	2021'	0	0	0	0	2	0	0	1	0	0	1	1	1	1	1	0	1	1	0	0	0	0	0	0	1	1	0	1	0	1	0	0	0	0	1	0	1	0	0	0	0	0	0	0
GCA_023375225.1	416	fecal sample	Sus scrofa domesticus	blank	2021'	0	0	0	0	1	0	0	1	1	1	0	0	0	0	0	0	0	1	0	0	0	0	0	0	1	1	0	0	1	1	0	0	0	0	1	0	1	0	0	0	0	0	0	0
GCA_023375345.1	29	fecal sample	Homo sapiens	blank	2021'	0	0	0	0	1	0	0	0	1	0	1	1	1	1	1	0	1	0	0	0	0	0	0	0	1	1	0	1	1	1	0	0	0	0	1	0	1	0	0	0	0	0	0	0
GCA_023375365.1	272	fecal sample	Homo sapiens	blank	2021'	0	0	0	0	1	0	0	1	2	1	0	1	1	1	1	0	1	0	0	0	0	0	0	0	1	1	0	1	2	1	0	0	0	0	1	0	1	0	0	0	0	0	0	0
GCA_023375385.1	1767	fecal sample	Homo sapiens	blank	2021'	0	0	0	1	1	0	0	0	1	0	1	1	1	1	1	0	1	1	0	0	0	0	0	0	1	1	0	1	1	1	0	0	0	0	1	0	1	0	0	0	0	0	0	0
GCA_023375405.1	153	fecal sample	Homo sapiens	blank	2021'	0	0	0	0	1	0	0	1	2	1	1	1	1	1	1	0	1	0	0	0	0	0	0	1	1	1	0	1	2	1	0	0	0	0	1	0	1	0	0	0	0	0	0	0
GCA_023375425.1	108	fecal sample	Homo sapiens	blank	2021'	0	0	0	1	1	0	0	1	1	1	1	1	1	1	1	0	1	0	0	0	0	0	0	0	1	1	0	1	2	1	0	0	0	0	1	0	1	0	0	0	0	0	0	0
GCA_023375445.1	104	fecal sample	Homo sapiens	blank	2021'	0	0	0	0	1	0	0	1	0	1	0	0	0	0	0	0	1	1	0	0	0	0	0	0	1	1	0	0	1	1	0	0	0	0	1	0	1	0	0	0	0	0	0	0
GCA_023383075.1	55	fecal sample	Sus scrofa domesticus	blank	2021'	0	0	0	1	0	0	0	1	1	1	1	1	1	1	1	0	1	0	0	0	0	0	0	0	1	1	0	1	1	1	0	0	0	0	1	0	1	0	0	0	0	0	0	0
GCA_023383135.1	55	fecal sample	Sus scrofa domesticus	blank	2021'	0	0	0	1	0	0	0	1	1	1	1	1	1	1	1	0	1	0	0	0	0	0	0	0	1	1	0	1	1	1	1	0	0	0	1	0	1	0	0	0	0	0	0	0
GCA_023383175.1	269	fecal sample	Sus scrofa domesticus	blank	2021'	0	0	0	0	1	0	0	1	0	0	1	1	1	1	1	0	1	0	0	0	1	1	0	0	1	1	0	1	0	1	1	0	1	1	1	0	1	0	0	0	0	0	0	0
GCA_023383185.1	Unknown	fecal sample	Sus scrofa domesticus	blank	2021'	0	0	0	0	1	0	0	1	2	1	0	0	0	1	0	0	1	1	0	0	0	0	0	0	1	1	0	1	2	1	0	1	0	0	1	0	1	0	0	0	0	0	0	0
GCA_023498715.1	1894	wastewater	blank	Brazil: Rio de Janeiro	2020-02'	0	0	0	0	0	0	0	0	1	0	1	1	1	1	1	0	1	1	0	0	0	0	0	0	1	1	0	1	1	1	1	0	0	0	1	0	1	0	0	0	0	0	0	0
GCA_023498725.1	32	wastewater	blank	Brazil: Rio de Janeiro	2020-02'	0	0	0	0	0	0	0	1	1	1	1	1	1	1	1	0	0	1	0	0	0	0	0	0	1	1	0	1	1	1	1	0	0	0	1	0	1	0	0	0	0	0	0	0
GCA_023498755.1	32	wastewater	blank	Brazil: Rio de Janeiro	2020-02'	0	0	0	0	0	0	0	1	1	1	1	1	1	1	1	0	0	1	0	0	0	0	0	0	1	1	0	1	1	1	1	0	0	0	1	0	1	0	0	0	0	0	0	0
GCA_023498765.1	32	wastewater	blank	Brazil: Rio de Janeiro	2020-02'	0	0	0	0	0	0	0	1	1	1	1	1	1	1	1	0	0	1	0	0	0	0	0	0	1	1	0	1	1	1	1	0	0	0	1	0	1	0	0	0	0	0	0	0
GCA_023498795.1	1893	wastewater	blank	Brazil: Rio de Janeiro	2020-10'	0	0	0	0	0	0	0	1	1	1	1	1	1	1	1	0	1	1	0	0	0	0	0	1	1	1	0	1	1	1	1	1	0	0	1	0	1	0	0	0	0	0	0	0
GCA_023498835.1	168	wastewater	blank	Brazil: Rio de Janeiro	2019-05'	0	0	0	0	0	0	0	1	1	1	1	1	1	1	1	0	1	0	0	0	0	0	0	0	1	1	0	1	1	1	0	1	0	0	1	0	1	0	0	0	0	0	0	0
GCA_023498855.1	253	wastewater	blank	Brazil: Rio de Janeiro	2019-05'	0	0	0	0	0	0	0	0	1	0	1	1	1	1	1	0	1	0	0	1	1	1	0	0	1	1	0	1	1	1	0	0	1	1	1	0	1	0	0	0	0	0	0	0
GCA_023546105.1	Unknown	Biofilms	blank	USA: Pennsylvania	2021-07-25'	0	0	0	0	0	0	0	1	1	1	1	1	1	1	1	0	1	0	0	0	1	1	0	0	1	1	0	1	0	1	0	0	1	1	0	1	1	0	0	0	0	0	0	0
GCA_023631515.1	17	sanies	Homo sapiens	China: Shandong	2020'	0	0	0	0	0	0	0	1	1	0	0	0	0	0	0	0	1	1	0	0	0	0	0	2	1	1	0	0	1	1	1	1	0	0	1	0	1	0	0	0	0	0	0	0
GCA_023633925.1	94	ENVO:00002003	Homo sapiens	USA: New York	2017-05-08'	0	0	0	0	0	0	0	0	0	0	0	0	0	1	0	0	0	0	0	0	1	1	0	0	1	1	0	0	0	1	0	1	1	1	0	1	1	0	0	0	0	0	0	0
GCA_023658035.1	192	blank	Homo sapiens	China: Jinan	2018-07-02'	0	0	0	0	0	0	0	1	1	1	0	0	0	1	0	1	1	1	0	0	0	0	0	1	1	1	0	1	1	1	1	0	0	0	1	0	1	0	0	0	0	0	0	0
GCA_023743405.1	545	artisanal Greek Feta cheese	blank	Greece: Epirus	2019-07'	0	0	0	0	0	0	0	0	0	0	1	1	1	1	1	0	0	0	0	0	1	1	0	0	1	1	0	1	0	1	0	0	1	1	1	0	1	0	0	0	0	0	0	0
GCA_023743415.1	545	artisanal Greek Feta cheese	blank	Greece: Epirus	2019-07'	0	0	0	0	0	0	0	0	0	0	1	2	2	2	2	0	0	0	0	0	1	1	0	0	1	1	0	2	0	1	0	0	1	1	1	0	1	0	0	0	0	0	0	0
GCA_023743455.1	2184	raw sheep milk	blank	Greece: Epirus	2019-07'	0	0	0	0	0	0	0	0	0	1	0	0	0	0	0	0	1	1	0	0	0	0	0	0	1	1	0	1	0	1	1	0	0	0	1	0	1	0	0	0	0	0	0	0
GCA_023743525.1	113	artisanal Greek Kefalograviera cheese	blank	Greece: Western Macedonia	2019-07'	0	0	0	0	0	0	0	0	1	0	1	1	1	1	1	0	1	1	0	0	0	0	0	0	1	1	0	1	1	1	1	0	0	0	1	0	1	0	0	0	0	0	0	0
GCA_023743555.1	2184	artisanal Greek Feta cheese	blank	Greece: Epirus	2019-07'	0	0	0	0	0	0	0	0	0	1	0	0	0	0	0	0	1	1	0	0	0	0	0	0	1	1	0	1	0	1	0	0	0	0	1	0	1	0	0	0	0	0	0	0
GCA_023743575.1	545	artisanal Greek Feta cheese	blank	Greece: Epirus	2019-07'	0	0	0	0	0	0	0	0	0	0	1	1	1	1	1	0	0	0	0	0	1	1	0	0	1	1	0	1	0	1	0	0	1	1	1	0	1	0	0	0	0	0	0	0
GCA_023743585.1	1853	artisanal Greek Kefalograviera cheese	blank	Greece: Western Macedonia	2019-07'	0	0	0	0	0	0	0	0	1	0	1	1	1	1	1	0	1	0	0	0	1	1	0	1	1	1	0	1	1	1	0	0	1	1	1	0	1	0	0	0	0	0	0	0
GCA_023743605.1	2184	artisanal Greek Kefalograviera cheese	blank	Greece: Western Macedonia	2019-07'	0	0	0	0	0	0	0	0	0	1	0	0	0	0	0	0	1	1	0	0	0	0	0	0	1	1	0	1	0	1	1	0	0	0	1	0	1	0	0	0	0	0	0	0
GCA_023743635.1	2184	artisanal Greek Kefalograviera cheese	blank	Greece: Western Macedonia	2019-07'	0	0	0	0	0	0	0	0	0	1	0	0	0	0	0	0	1	1	0	0	0	0	0	0	1	1	0	1	0	1	0	0	0	0	1	0	1	0	0	0	0	0	0	0
GCA_023743655.1	113	artisanal Greek Kefalograviera cheese	blank	Greece: Western Macedonia	2019-07'	0	0	0	0	0	0	0	0	1	0	1	1	1	1	1	0	1	1	0	0	0	0	0	0	1	1	0	1	0	1	1	0	0	0	1	0	1	0	0	0	0	0	0	0
GCA_023743675.1	2184	artisanal Greek Kefalograviera cheese	blank	Greece: Western Macedonia	2019-07'	0	0	0	0	0	0	0	0	0	1	0	0	0	0	0	0	1	1	0	0	0	0	0	0	1	1	0	1	0	1	0	0	0	0	1	0	1	0	0	0	0	0	0	0
GCA_023743695.1	113	artisanal Greek Kefalograviera cheese	blank	Greece: Western Macedonia	2019-07'	0	0	0	0	0	0	0	0	1	0	1	1	1	1	1	0	1	1	0	0	0	0	0	0	1	1	0	1	1	1	1	0	0	0	1	0	1	0	0	0	0	0	0	0
GCA_023743715.1	Unknown	artisanal Greek Kefalograviera cheese	blank	Greece: Western Macedonia	2019-07'	0	0	0	0	0	0	0	0	1	0	1	1	1	0	1	0	1	1	0	0	0	0	0	0	1	1	0	0	0	1	0	0	0	0	1	0	1	0	0	0	0	0	0	0
GCA_023743755.1	1956	artisanal Greek Feta cheese	blank	Greece: Epirus	2019-07'	0	0	0	0	0	0	0	1	1	1	1	1	1	1	1	0	1	0	0	0	1	1	0	0	1	1	0	1	1	1	0	0	1	1	1	0	1	0	0	0	0	0	0	0
GCA_023743775.1	1956	artisanal Greek Feta cheese	blank	Greece: Epirus	2019-07'	0	0	0	0	0	0	0	1	1	1	1	1	1	1	1	0	1	0	0	0	1	1	0	0	1	1	0	1	1	1	0	0	1	1	1	0	1	0	0	0	0	0	0	0
GCA_023743815.1	2184	artisanal Greek Kefalograviera cheese	blank	Greece: Western Macedonia	2019-07'	0	0	0	0	0	0	0	0	0	1	0	0	0	0	0	0	1	1	0	0	0	0	0	0	1	1	0	1	0	1	0	0	0	0	1	0	1	0	0	0	0	0	0	0
GCA_023743895.1	2184	artisanal Greek Kefalograviera cheese	blank	Greece: Western Macedonia	2019-07'	0	0	0	0	0	0	0	0	0	1	0	0	0	0	0	0	1	1	0	0	0	0	0	0	1	1	0	1	0	1	0	0	0	0	1	0	1	0	0	0	0	0	0	0
GCA_023743905.1	2260	artisanal Greek Kefalograviera cheese	blank	Greece: Western Macedonia	2019-07'	0	0	0	0	0	0	0	0	1	0	1	1	1	1	1	0	1	1	0	0	0	0	0	0	1	1	0	1	1	1	1	0	0	0	1	0	1	0	0	0	0	0	0	0
GCA_023743935.1	2184	artisanal Greek Kefalograviera cheese	blank	Greece: Western Macedonia	2019-07'	0	0	0	0	0	0	0	0	0	1	0	0	0	0	0	0	1	1	0	0	0	0	0	0	1	1	0	1	0	1	0	0	0	0	1	0	1	0	0	0	0	0	0	0
GCA_023744135.1	545	artisanal Greek Feta cheese	blank	Greece: Epirus	2019-07'	0	0	0	0	0	0	0	0	0	0	0	0	0	0	0	0	0	0	0	0	0	0	0	0	1	1	0	0	0	1	0	0	0	0	1	0	1	0	0	0	0	0	0	0
GCA_023744175.1	1956	artisanal Greek Feta cheese	blank	Greece: Epirus	2019-07'	0	0	0	0	0	0	0	1	1	1	1	1	1	1	1	0	1	0	0	0	1	1	0	0	1	1	0	1	1	1	0	0	1	1	1	0	1	0	0	0	0	0	0	0
GCA_023744215.1	545	artisanal Greek Kefalograviera cheese	blank	Greece: Western Macedonia	2019-07'	0	0	0	0	0	0	0	0	0	0	1	2	2	2	2	0	0	0	0	0	1	1	0	0	1	1	0	2	0	1	0	0	1	1	1	0	1	0	0	0	0	0	0	0
GCA_023744235.1	1956	artisanal Greek Feta cheese	blank	Greece: Epirus	2019-07'	0	0	0	0	0	0	0	1	1	1	1	2	2	2	2	0	1	0	0	0	1	1	0	0	1	1	0	2	1	1	0	0	1	1	1	0	1	0	0	0	0	0	0	0
GCA_023744275.1	2184	artisanal Greek Kefalograviera cheese	blank	Greece: Western Macedonia	2019-07'	0	0	0	0	0	0	0	0	0	1	0	0	0	0	0	0	1	1	0	0	0	0	0	0	1	1	0	1	0	1	0	0	0	0	1	0	1	0	0	0	0	0	0	0
GCA_023955885.1	1216	Rectal swabs	pig	Ghana: Accra	2018'	0	0	0	0	0	0	0	1	1	1	0	0	0	0	0	0	1	0	0	0	0	0	0	0	1	1	0	0	1	1	1	0	0	0	1	0	1	0	0	0	0	0	0	0
GCA_023956065.1	32	Surface swabs of meat	blank	Ghana: Accra	2018'	0	0	0	0	0	0	0	0	1	0	0	0	0	0	0	0	0	1	0	0	0	0	0	0	1	1	0	0	1	1	1	0	0	0	1	0	1	0	0	0	0	0	0	0
GCA_023956155.1	94	Rectal swabs	goat	Ghana: Accra	2018'	0	0	0	0	0	0	0	0	0	0	1	1	1	1	1	0	1	0	0	1	1	1	0	0	1	1	0	1	0	1	0	1	1	1	0	1	1	0	0	0	0	0	0	0
GCA_023956175.1	2269	Surface swabs of meat	blank	Ghana: Accra	2018'	0	0	0	0	0	0	0	1	1	1	1	1	1	1	1	0	1	0	0	0	0	0	0	0	1	1	0	1	1	1	0	0	0	0	1	0	1	0	0	0	0	0	0	0
GCA_023956195.1	1939	Rectal swabs	cattle	Ghana: Accra	2018'	0	0	0	0	0	0	0	0	1	0	0	0	0	0	0	0	1	1	0	0	0	0	0	0	1	1	0	0	1	1	0	0	0	0	0	1	1	0	0	0	0	0	0	0
GCA_023956215.1	361	Rectal swabs	cattle	Ghana: Accra	2018'	0	0	0	0	0	0	0	0	1	0	1	0	1	1	1	0	1	0	0	0	0	0	0	0	1	1	0	1	1	1	0	1	0	0	0	1	1	0	0	0	0	0	0	0
GCA_023956255.1	2268	Rectal swabs	pig	Ghana: Accra	2018'	0	0	0	0	0	0	0	1	1	1	0	0	0	0	0	0	1	1	0	0	0	0	0	0	1	1	0	0	1	1	0	1	0	0	1	0	1	0	0	0	0	0	0	0
GCA_023956275.1	1980	Rectal swabs	sheep	Ghana: Accra	2018'	0	0	0	0	0	0	0	1	1	1	1	1	1	1	1	0	1	1	0	0	0	0	0	0	1	1	0	1	1	1	0	1	0	0	1	0	1	0	0	0	0	0	0	0
GCA_023956395.1	1442	Surface swabs of meat	blank	Ghana: Accra	2018'	0	0	0	0	0	0	0	0	0	0	1	1	1	1	1	0	1	1	0	0	0	0	0	0	1	1	0	0	1	1	1	1	0	0	1	0	1	0	0	0	0	0	0	0
GCA_023956415.1	2237	Surface swabs of meat	blank	Ghana: Accra	2018'	0	0	0	0	0	0	0	1	1	0	1	1	1	1	1	0	1	0	0	0	0	0	0	1	1	1	0	0	1	1	0	0	0	0	0	1	1	0	0	0	0	0	0	0
GCA_023956475.1	416	Surface swabs of meat	blank	Ghana: Accra	2018'	0	0	0	0	0	0	0	1	1	1	0	0	0	0	0	0	0	1	0	0	0	0	0	0	1	1	0	0	1	1	0	0	0	0	1	0	1	0	0	0	0	0	0	0
GCA_023956545.1	158	Rectal swabs	pig	Ghana: Accra	2018'	0	0	0	0	0	0	0	0	0	0	0	0	0	1	0	0	0	0	1	0	0	0	0	0	1	1	0	0	0	1	0	0	0	0	1	0	1	0	0	0	0	0	0	0
GCA_023956675.1	1442	Rectal swabs	sheep	Ghana: Accra	2018'	0	0	0	0	0	0	0	1	1	0	0	0	0	0	0	0	1	1	0	0	0	0	0	0	1	1	0	0	1	1	1	1	0	0	1	0	1	0	0	0	0	0	0	0
GCA_023956895.1	2269	Rectal swabs	sheep	Ghana: Accra	2018'	0	0	0	0	0	0	0	1	1	1	1	1	1	1	1	0	1	0	0	0	0	0	0	0	1	1	0	1	1	1	0	0	0	0	1	0	1	0	0	0	0	0	0	0
GCA_024296645.1	1036	freshwater river	blank	Italy	2022'	0	0	0	0	2	0	0	1	1	0	1	1	1	1	1	0	1	1	0	0	0	0	0	0	1	1	0	1	1	1	0	0	0	0	1	0	1	0	0	0	0	0	0	0
GCA_024372785.1	2370	gut	Penaeus vannamei	Mexico:Sinaloa	2016-06'	0	0	0	0	0	0	0	0	1	0	1	1	1	1	1	0	0	1	0	0	1	1	0	1	1	1	0	1	0	1	0	0	1	1	1	0	1	0	0	0	0	0	0	0
GCA_024459775.1	619	fecal sample	Homo sapiens	USA: Chicago	blank'	0	0	0	0	0	0	0	1	0	0	1	1	1	1	1	0	1	1	0	0	0	0	0	0	1	1	0	1	0	1	0	0	0	0	1	0	1	0	0	0	0	0	0	0
GCA_024581315.1	619	blank	blank	blank	blank'	0	0	0	0	0	0	0	0	1	0	1	1	1	1	1	0	1	1	0	0	1	1	0	0	1	1	0	1	1	1	1	0	1	1	1	0	1	0	0	0	0	0	0	0
GCA_024665675.1	296	blank	Homo sapiens	blank	blank'	0	0	0	0	0	0	0	0	1	0	0	0	0	0	0	0	1	0	0	0	0	0	0	0	1	1	0	0	1	1	0	1	0	0	0	1	1	0	0	0	0	0	0	0
GCA_024723285.1	32	feces	Homo sapiens	India: Pune	2012-09-28'	0	0	0	0	0	0	0	0	1	0	0	0	0	0	0	0	1	0	0	0	0	0	0	0	1	1	0	0	0	1	0	0	0	0	1	0	1	0	0	0	0	0	0	0
GCA_024741935.1	1453	vacuum-packaged beef	blank	Spain	2008'	0	0	0	0	0	0	0	0	1	0	1	1	1	1	1	0	0	0	0	0	1	1	0	0	1	1	0	1	1	1	0	0	1	1	1	0	1	0	0	0	0	0	0	0
GCA_025122335.1	Unknown	wheat sourdough	blank	France	1995'	0	0	0	0	0	0	0	1	1	1	1	1	1	1	1	0	1	0	0	0	0	0	0	0	1	1	0	1	1	1	0	0	0	0	1	0	1	0	0	0	0	0	0	0
GCA_025159135.1	Unknown	cecal sample	Ovis aries	Turkey: Ankara	2021-03-28'	0	0	0	0	0	0	0	0	1	0	0	0	0	0	0	1	1	1	0	0	0	0	0	1	1	1	0	0	1	1	1	1	0	0	1	0	1	0	0	0	0	0	0	0
GCA_025399665.1	190	Mastitis milk	Holstein Friesian cross breed lactating cow	Bangladesh	2021-07-03'	0	0	0	0	0	0	0	1	1	1	1	1	1	1	1	0	1	1	0	0	0	0	0	0	1	1	0	1	1	1	0	0	0	0	1	0	1	0	0	0	0	0	0	0
GCA_025515395.1	124	feces	blank	South Korea: Iksan	2020-04'	0	0	0	1	0	0	0	1	1	1	0	0	0	1	0	0	1	0	0	0	0	0	0	1	1	1	0	0	1	1	0	0	0	0	1	0	1	0	0	0	0	0	0	0
GCA_025628795.1	Unknown	blank	Homo sapiens	Malaysia: Sabah	2021'	0	0	0	0	0	0	0	1	1	1	0	0	0	0	0	0	1	1	0	0	0	0	0	1	1	1	0	0	1	1	1	0	0	0	1	0	1	0	0	0	0	0	0	0
GCA_025629065.1	533	bile	Homo sapiens	China: Guangdong	2021-10'	0	0	0	1	0	0	0	1	1	0	1	1	1	1	1	0	1	0	0	0	1	1	0	0	1	1	0	1	1	1	0	0	1	1	1	0	1	0	0	0	0	0	0	0
GCA_025630835.1	Unknown	milk	camel	Kenya: Ngaremara-Isiolo	2018-08-30'	0	0	0	0	0	0	0	0	0	1	0	0	1	0	1	0	0	1	0	0	0	0	0	0	0	1	0	1	0	1	0	0	0	0	0	0	1	0	0	0	0	0	0	0
GCA_025641905.1	184	blank	finishing pig	China: Xinjiang	2018-10'	0	0	0	1	0	0	0	1	1	1	1	1	1	1	1	0	1	0	0	0	0	0	0	0	1	1	0	1	1	1	0	0	0	0	1	0	1	0	0	0	0	0	0	0
GCA_025753015.1	650	blank	pig	China: Jiangsu	2021-10'	0	0	0	1	0	0	0	0	1	0	1	1	1	1	1	0	1	0	0	0	1	1	0	0	1	1	0	1	1	1	1	0	1	1	1	0	1	0	0	0	0	0	0	0
GCA_025753055.1	636	blank	pig	China: Jiangsu	2020-10'	0	0	0	1	1	0	0	0	0	0	1	1	1	1	1	0	1	0	0	0	1	1	0	0	1	1	0	1	0	1	0	0	1	1	1	0	1	0	0	0	0	0	0	0
GCA_025753075.1	184	blank	pig	China: Jiangsu	2020-10'	0	0	0	0	1	0	0	1	1	0	1	1	1	1	1	0	1	0	0	0	1	1	0	0	1	1	0	1	1	1	0	0	1	1	1	0	1	0	0	0	0	0	0	0
GCA_025753095.1	2079	blank	pig	China: Jiangsu	2020-10'	0	0	0	1	0	0	0	1	1	1	1	1	1	1	1	0	1	0	0	1	1	1	0	0	1	1	0	1	1	1	1	0	1	1	1	0	1	0	0	0	0	0	0	0
GCA_025753115.1	2079	blank	pig	China: Jiangsu	2020-10'	0	0	0	1	0	0	0	1	1	1	1	1	1	1	1	0	1	0	0	1	1	1	0	0	1	1	0	1	1	1	1	0	1	1	1	0	1	0	0	0	0	0	0	0
GCA_025753135.1	1660	blank	pig	China: Jiangsu	2020-10'	0	0	0	1	1	0	0	0	1	0	1	1	1	1	1	0	1	0	0	0	0	0	0	0	1	1	0	1	1	1	1	0	0	0	1	0	1	0	0	0	0	0	0	0
GCA_025753145.1	1991	blank	pig	China: Jiangsu	2020-10'	0	0	0	1	1	0	0	0	1	0	1	1	1	0	1	0	1	0	0	0	0	0	0	0	1	1	0	0	1	1	0	0	0	0	1	0	1	0	0	0	0	0	0	0
GCA_025753175.1	324	blank	pig	China: Jiangsu	2020-10'	0	0	0	1	1	0	0	1	1	1	1	1	1	1	1	0	1	1	0	0	0	0	0	0	1	1	0	1	1	1	0	0	0	0	1	0	1	0	0	0	0	0	0	0
GCA_025753195.1	1991	blank	pig	China: Jiangsu	2020-10'	0	0	0	1	1	0	0	0	1	0	1	1	1	0	1	0	1	0	0	0	0	0	0	0	1	1	0	0	1	1	0	0	0	0	1	0	1	0	0	0	0	0	0	0
GCA_025753215.1	2007	blank	pig	China: Jiangsu	2020-10'	0	0	0	1	1	0	0	0	0	0	1	1	1	1	1	0	1	0	0	0	0	0	0	0	1	1	0	1	0	1	0	0	0	0	1	0	1	0	0	0	0	0	0	0
GCA_025753255.1	1991	blank	pig	China: Jiangsu	2020-10'	0	0	0	1	1	0	0	0	1	0	1	1	1	0	1	0	1	0	0	0	0	0	0	0	1	1	0	1	1	1	0	0	0	0	1	0	1	0	0	0	0	0	0	0
GCA_025753345.1	1991	blank	pig	China: Jiangsu	2020-10'	0	0	0	1	1	0	0	0	1	0	1	1	1	0	1	0	1	0	0	0	0	0	0	0	1	1	0	0	1	1	0	0	0	0	1	0	1	0	0	0	0	0	0	0
GCA_025753575.1	190	blank	pig	China: Jiangsu	2020-10'	0	0	0	1	0	0	0	1	1	1	0	0	0	0	0	0	1	1	0	0	0	0	0	0	1	1	0	0	1	1	0	0	0	0	1	0	1	0	0	0	0	0	0	0
GCA_025753655.1	1630	blank	pig	China: Jiangsu	2020-10'	0	0	0	1	1	0	0	0	1	0	1	1	1	1	1	0	1	0	0	0	0	0	0	0	1	1	0	1	1	1	1	0	0	0	1	0	1	0	0	0	0	0	0	0
GCA_025753745.1	184	blank	pig	China: Jiangsu	2020-10'	0	0	0	1	1	0	0	0	0	0	1	1	1	1	1	0	1	0	0	0	1	1	0	1	1	1	0	1	0	1	0	0	1	1	1	0	1	0	0	0	0	0	0	0
GCA_025800545.1	56	blank	pig	China: Jiangsu	2020-10'	0	0	0	1	1	0	0	1	1	1	1	1	1	1	1	0	1	1	0	0	0	0	0	0	1	1	0	1	1	1	0	0	0	0	1	0	1	0	0	0	0	0	0	0
GCA_025800625.1	636	blank	pig	China: Jiangsu	2020-10'	0	0	0	1	1	0	0	0	0	0	1	1	1	1	1	0	1	0	0	0	1	1	0	0	1	1	0	1	0	1	0	0	1	1	1	0	1	0	0	0	0	0	0	0
GCA_025800645.1	324	blank	pig	China: Jiangsu	2020-10'	0	0	0	1	4	0	0	1	1	1	1	1	1	1	1	0	1	1	0	0	0	0	0	0	1	1	0	1	1	1	0	0	0	0	1	0	1	0	0	0	0	0	0	0
GCA_025847705.1	324	pig slaughterhouse	blank	China: Jiangsu	2021-10'	0	0	0	0	1	0	0	1	1	1	1	1	1	1	1	0	1	1	0	0	0	0	0	0	1	1	0	1	1	1	0	0	0	0	1	0	1	0	0	0	0	0	0	0
GCA_025847735.1	1991	blank	pig	China: Jiangsu	2020-10'	0	0	0	1	1	0	0	0	1	0	1	1	1	0	1	0	1	0	0	0	0	0	0	0	1	1	0	0	1	1	0	0	0	0	1	0	1	0	0	0	0	0	0	0
GCA_025913595.1	Unknown	pig	blank	China: Jiangsu	2020-10'	0	0	0	1	4	0	0	1	1	1	0	0	0	1	0	0	1	0	0	0	0	0	0	0	1	1	0	0	1	1	1	0	0	0	1	0	1	0	0	0	0	0	0	0
GCA_025916235.1	1991	pig	blank	China: Jiangsu	2020-10'	0	0	0	1	1	0	0	1	2	1	1	1	1	2	1	0	1	0	0	0	0	0	0	0	1	1	0	2	2	1	1	0	0	0	1	0	1	0	0	0	0	0	0	0
GCA_025942085.1	830	Seeds	bannana	India: Chennai	2020-11'	0	0	0	0	0	0	0	0	0	0	0	0	0	1	0	0	1	0	0	0	1	1	0	0	1	1	0	0	0	1	0	1	1	1	0	1	1	0	0	0	0	0	0	0
GCA_025962805.1	296	probiotic supplement	blank	Pakistan: Isb	2022-03-28'	0	0	0	0	0	0	0	0	1	0	0	0	0	0	0	0	0	0	0	0	0	0	0	0	1	1	0	0	1	1	0	0	0	0	0	1	1	0	0	0	0	0	0	0
GCA_026073115.1	16	sputum	Homo sapiens	Japan	2000'	0	0	0	0	0	0	0	1	1	1	1	1	1	1	1	1	1	1	0	0	0	0	0	1	1	1	0	1	1	1	1	1	0	0	1	0	1	0	0	0	0	0	0	0
GCA_026073255.1	16	stool	Homo sapiens	Japan	2000'	0	0	0	0	0	0	0	1	1	0	1	1	1	1	1	1	1	0	0	0	0	0	0	2	1	1	0	1	1	1	1	1	0	0	1	0	1	0	0	0	0	0	0	0
GCA_026073355.1	Unknown	blank	Homo sapiens	Japan	2002'	0	0	0	0	0	0	0	1	1	0	0	0	0	1	0	0	0	0	0	0	0	0	0	0	1	1	0	1	1	1	1	1	0	0	1	0	1	0	0	0	0	0	0	0
GCA_026073375.1	Unknown	blank	Homo sapiens	Japan	2002'	0	0	0	0	0	0	0	1	1	1	0	0	0	0	0	0	0	1	0	0	0	0	0	1	1	1	0	1	1	1	1	1	0	0	1	0	1	0	0	0	0	0	0	0
GCA_026073395.1	Unknown	blank	Homo sapiens	Japan	2002'	0	0	0	0	0	0	0	1	0	1	0	0	0	1	0	0	0	1	0	0	0	0	0	1	1	1	0	1	1	1	1	1	0	0	1	0	1	0	0	0	0	0	0	0
GCA_026073415.1	17	blank	Homo sapiens	Japan	blank'	0	0	0	0	0	0	0	1	1	1	0	0	0	0	0	0	1	1	0	0	0	0	0	2	1	1	0	0	1	1	1	0	0	0	1	0	1	0	0	0	0	0	0	0
GCA_026073435.1	2060	blank	Homo sapiens	Japan	2010'	0	0	0	0	0	0	0	1	1	1	0	1	1	0	1	0	1	1	0	0	0	0	0	2	1	1	0	1	1	1	0	1	0	0	1	0	1	0	0	0	0	0	0	0
GCA_026073455.1	Unknown	blank	Homo sapiens	Japan	2011'	0	0	0	0	0	0	0	1	1	1	0	0	0	1	0	0	1	0	0	0	0	0	0	0	1	1	0	1	1	1	1	1	0	0	1	0	1	0	0	0	0	0	0	0
GCA_026073475.1	78	blank	Homo sapiens	Japan	2011'	0	0	0	0	0	0	0	1	1	1	0	0	0	1	0	1	1	1	0	0	0	0	0	1	1	1	0	1	1	1	1	1	0	0	1	0	1	0	0	0	0	0	0	0
GCA_026073495.1	203	blank	Homo sapiens	Japan	2013'	0	0	0	0	0	0	0	1	1	1	1	0	2	1	2	1	1	1	0	0	0	0	0	2	1	1	0	2	1	1	1	1	0	0	1	0	1	0	0	0	0	0	0	0
GCA_026073515.1	Unknown	blank	Homo sapiens	Japan	2013'	0	0	0	0	0	0	0	1	1	1	0	0	0	1	1	1	1	0	0	0	0	0	0	1	1	1	0	1	1	1	1	1	0	0	1	0	1	0	0	0	0	0	0	0
GCA_026073535.1	2061	blank	Homo sapiens	Japan	2017'	0	0	0	0	0	0	0	1	1	1	1	1	0	1	1	1	1	1	0	0	0	0	0	2	1	1	0	1	1	1	0	1	0	0	1	0	1	0	0	0	0	0	0	0
GCA_026073555.1	17	blank	Homo sapiens	Japan	2019'	0	0	0	0	0	0	0	1	1	1	1	1	1	1	1	0	1	1	0	0	0	0	0	1	1	1	0	1	1	1	1	1	0	0	1	0	1	0	0	0	0	0	0	0
GCA_026073625.1	78	urine	Homo sapiens	Japan	2014'	0	0	0	0	0	0	0	1	1	1	1	0	1	1	1	0	1	1	0	0	0	0	0	1	1	1	0	1	1	1	1	1	0	0	1	0	1	0	0	0	0	0	0	0
GCA_026073735.1	78	urine	Homo sapiens	Japan	2015'	0	0	0	0	0	0	0	1	1	1	1	1	0	1	1	0	1	1	0	0	0	0	0	1	1	1	0	1	1	1	1	1	0	0	1	0	1	0	0	0	0	0	0	0
GCA_026073915.1	78	urine	Homo sapiens	Japan	2015'	0	0	0	0	0	0	0	1	1	1	1	1	1	1	1	0	1	1	0	0	0	0	0	1	1	1	0	1	1	1	1	1	0	0	1	0	1	0	0	0	0	0	0	0
GCA_026193305.1	Unknown	Rectal swab	cat	Turkey: Mersin	2018'	0	0	0	0	0	0	0	1	1	1	1	1	1	0	1	0	1	0	0	0	0	0	0	0	1	1	0	1	1	1	0	0	0	0	1	0	1	0	0	0	0	0	0	0
GCA_026193335.1	2248	Rectal swab	dog	Turkey: Mersin	2018'	0	0	0	0	0	0	0	1	1	1	1	1	1	1	1	0	1	0	0	0	0	0	0	0	1	1	0	1	1	1	0	0	0	0	1	0	1	0	0	0	0	0	0	0
GCA_026193375.1	284	Rectal swab	cat	Turkey: Mersin	2018'	0	0	0	0	0	0	0	1	1	1	1	1	1	1	1	0	1	0	0	0	0	0	0	0	1	1	0	1	1	1	0	0	0	0	1	0	1	0	0	0	0	0	0	0
GCA_026202455.1	323	fecal swab89	swine	China	2021'	0	0	0	1	1	0	0	1	1	1	1	1	1	1	1	0	1	1	0	0	1	1	0	0	1	1	0	1	1	1	0	1	1	1	1	0	1	0	0	0	0	0	0	0
GCA_026203285.1	2165	fecal swab48	swine	China	2021'	0	0	0	1	0	0	0	0	1	0	1	1	1	1	1	0	1	0	0	0	1	1	0	0	1	1	0	1	1	1	0	0	1	1	1	0	1	0	0	0	0	0	0	0
GCA_026203655.1	2165	fecal swab32	swine	China	2021'	0	0	0	1	0	0	0	0	1	0	1	1	1	1	1	0	1	0	0	0	1	1	0	0	1	1	0	1	1	1	1	0	1	1	1	0	1	0	0	0	0	0	0	0
GCA_026203855.1	184	fecal swab21	swine	China	2021'	0	0	0	1	0	0	0	1	1	1	0	0	0	0	0	0	1	0	0	0	0	0	0	0	1	1	0	0	1	1	0	0	0	0	1	0	1	0	0	0	0	0	0	0
GCA_026204135.1	2165	fecal swab7	swine	China	2021'	0	0	0	1	0	0	0	0	1	0	1	1	1	1	1	0	1	0	0	0	1	1	0	0	1	1	0	1	1	1	1	0	1	1	1	0	1	0	0	0	0	0	0	0
GCA_026204185.1	1630	fecal swab4	swine	China	2021'	0	0	0	1	0	0	1	0	1	0	1	1	1	1	1	0	1	0	0	0	0	0	0	0	1	1	0	1	1	1	0	0	0	0	1	0	1	0	0	0	0	0	0	0
GCA_026409165.1	17	clinical	Homo sapiens	USA	2019'	0	0	0	0	0	0	0	1	1	1	1	1	1	1	1	0	1	1	0	0	0	0	0	2	1	1	0	1	1	1	1	1	0	0	1	0	1	0	0	0	0	0	0	0
GCA_026427575.1	94	Sludge from sewage treatment plant	blank	China:Jiangsu	2021-10-27'	0	0	0	0	0	0	0	0	0	0	0	0	0	0	0	0	1	0	0	0	2	2	0	0	1	1	0	0	0	1	0	1	2	2	0	1	1	0	0	0	0	0	0	0
GCA_026953455.1	160	blank	Homo sapiens	Germany	1991'	0	0	0	0	0	0	0	0	1	0	1	1	1	1	1	0	1	1	0	0	0	0	0	0	1	1	0	1	0	1	0	0	0	0	1	0	1	0	0	0	0	0	0	0
GCA_027286245.1	Unknown	urine	Homo sapiens	China: Zhuhai	2022'	0	0	0	0	0	0	0	1	1	1	0	0	0	0	0	0	1	1	0	0	0	0	0	1	1	1	0	0	1	1	1	1	0	0	1	0	1	0	0	0	0	0	0	0
GCA_027571265.1	Unknown	gut	Bee	Egypt	2019-06-01'	0	0	0	0	0	0	0	0	1	0	1	1	1	1	1	0	1	0	0	1	1	1	0	0	1	1	0	1	1	1	0	0	1	1	1	0	1	0	0	0	0	0	0	0
GCA_027662275.1	1122	fecal material [ENVO:00002003]	Homo sapiens	China: Shenzhen	2014-02-01'	0	0	0	0	1	0	0	0	1	0	1	1	1	1	1	0	1	0	0	0	0	0	0	0	1	1	0	1	1	1	1	0	0	0	1	0	1	0	0	0	0	0	0	0
GCA_027672285.1	97	fecal material [ENVO:00002003]	Homo sapiens	China: Shenzhen	2014-02-01'	0	0	0	0	0	0	0	0	0	0	0	0	0	0	0	0	1	0	0	0	1	1	0	0	1	1	0	0	0	1	0	0	1	1	0	0	1	0	0	0	0	0	0	0
GCA_027674745.1	822	fecal material [ENVO:00002003]	Homo sapiens	China: Shenzhen	2014-02-01'	0	0	0	0	0	0	0	0	1	0	1	1	1	1	1	0	1	0	0	0	0	0	0	0	1	1	0	1	1	1	0	0	0	0	1	0	1	0	0	0	0	0	0	0
GCA_027677565.1	2170	fecal material [ENVO:00002003]	Homo sapiens	China: Shenzhen	2014-02-01'	0	0	0	0	0	0	0	1	1	1	0	0	0	0	0	0	0	1	0	0	0	0	0	0	1	1	0	0	1	1	0	0	0	0	1	0	1	0	0	0	0	0	0	0
GCA_027677885.1	2170	fecal material [ENVO:00002003]	Homo sapiens	China: Shenzhen	2014-02-01'	0	0	0	0	0	0	0	1	1	1	0	0	0	0	0	0	0	1	0	0	0	0	0	0	1	1	0	0	1	1	0	0	0	0	1	0	1	0	0	0	0	0	0	0
GCA_027678045.1	2170	fecal material [ENVO:00002003]	Homo sapiens	China: Shenzhen	2014-02-01'	0	0	0	0	0	0	0	1	1	1	0	0	0	0	0	0	0	1	0	0	0	0	0	0	1	1	0	0	1	1	0	0	0	0	1	0	1	0	0	0	0	0	0	0
GCA_027678105.1	2170	fecal material [ENVO:00002003]	Homo sapiens	China: Shenzhen	2014-02-01'	0	0	0	0	0	0	0	1	1	1	0	0	0	0	0	0	0	1	0	0	0	0	0	0	1	1	0	0	1	1	0	0	0	0	1	0	1	0	0	0	0	0	0	0
GCA_027678185.1	2170	fecal material [ENVO:00002003]	Homo sapiens	China: Shenzhen	2014-02-01'	0	0	0	0	0	0	0	1	1	1	0	0	0	0	0	0	0	1	0	0	0	0	0	0	1	1	0	0	1	1	0	0	0	0	1	0	1	0	0	0	0	0	0	0
GCA_027678305.1	2170	fecal material [ENVO:00002003]	Homo sapiens	China: Shenzhen	2014-02-01'	0	0	0	0	0	0	0	1	1	1	0	0	0	0	0	0	0	1	0	0	0	0	0	0	1	1	0	0	1	1	0	0	0	0	1	0	1	0	0	0	0	0	0	0
GCA_027678325.1	2170	fecal material [ENVO:00002003]	Homo sapiens	China: Shenzhen	2014-02-01'	0	0	0	0	0	0	0	1	1	1	0	0	0	0	0	0	0	1	0	0	0	0	0	0	1	1	0	0	1	1	0	0	0	0	1	0	1	0	0	0	0	0	0	0
GCA_027678505.1	2170	fecal material [ENVO:00002003]	Homo sapiens	China: Shenzhen	2014-02-01'	0	0	0	0	0	0	0	1	1	1	0	0	0	0	0	0	0	1	0	0	0	0	0	0	1	1	0	0	1	1	0	0	0	0	1	0	1	0	0	0	0	0	0	0
GCA_027678795.1	2170	fecal material [ENVO:00002003]	Homo sapiens	China: Shenzhen	2014-02-01'	0	0	0	0	0	0	0	1	1	1	0	0	0	0	0	0	0	1	0	0	0	0	0	0	1	1	0	0	1	1	0	0	0	0	1	0	1	0	0	0	0	0	0	0
GCA_027679065.1	2170	fecal material [ENVO:00002003]	Homo sapiens	China: Shenzhen	2014-02-01'	0	0	0	0	0	0	0	1	1	1	0	0	0	0	0	0	0	1	0	0	0	0	0	0	1	1	0	0	1	1	0	0	0	0	1	0	1	0	0	0	0	0	0	0
GCA_027679265.1	2170	fecal material [ENVO:00002003]	Homo sapiens	China: Shenzhen	2014-02-01'	0	0	0	0	0	0	0	1	1	1	0	0	0	0	0	0	0	1	0	0	0	0	0	0	1	1	0	0	1	1	0	0	0	0	1	0	1	0	0	0	0	0	0	0
GCA_027679605.1	2170	fecal material [ENVO:00002003]	Homo sapiens	China: Shenzhen	2014-02-01'	0	0	0	0	0	0	0	1	1	1	0	0	0	0	0	0	0	1	0	0	0	0	0	0	1	1	0	0	1	1	0	0	0	0	1	0	1	0	0	0	0	0	0	0
GCA_027689725.1	32	fecal material [ENVO:00002003]	Homo sapiens	China: Shenzhen	2014-02-01'	0	0	0	0	0	0	0	1	1	1	1	1	1	1	1	0	1	1	0	0	0	0	0	0	1	1	0	1	1	1	0	0	0	0	1	0	1	0	0	0	0	0	0	0
GCA_027857555.1	22	Matsoni fermented milk product	blank	Georgia	2013/2015'	0	0	0	0	0	0	0	1	1	0	0	1	1	1	1	0	1	1	0	0	0	0	0	0	1	1	0	1	0	1	1	0	0	0	1	0	1	0	0	0	0	0	0	0
GCA_027915235.1	695	Meju, fermented soybean brick	blank	South Korea	2020-01'	0	0	0	0	0	0	0	0	0	0	0	0	0	0	0	0	1	0	0	0	0	0	0	0	1	1	0	0	0	1	0	1	0	0	0	1	1	0	0	0	0	0	0	0
GCA_027944535.1	158	sewage	blank	China:Zhejiang	2022-09'	0	0	0	1	1	0	0	1	1	1	0	0	0	0	0	0	1	0	0	0	0	0	0	0	1	1	0	0	1	1	0	0	0	0	1	0	1	0	0	0	0	0	0	0
GCA_028335205.1	2103	fecal sample	Bos taurus	blank	2021'	0	0	0	0	1	0	0	1	1	0	1	1	1	1	1	0	1	0	0	0	0	0	0	0	1	1	0	1	1	1	1	0	0	0	1	0	1	0	0	0	0	0	0	0
GCA_028335225.1	104	fecal sample	Bos taurus	blank	2021'	0	0	0	1	1	0	0	1	0	1	1	1	1	1	1	0	1	1	0	0	1	1	0	0	1	1	0	1	1	1	0	0	1	1	1	0	1	0	0	0	0	0	0	0
GCA_028335245.1	885	fecal sample	Bos taurus	blank	2021'	0	0	0	0	1	0	0	0	0	0	1	1	1	1	1	0	1	0	0	0	0	0	0	0	1	1	0	1	0	1	0	0	0	0	1	0	1	0	0	0	0	0	0	0
GCA_028335265.1	324	fecal sample	Bos taurus	blank	2021'	0	0	0	0	1	0	0	1	1	1	1	1	1	1	1	0	1	1	0	0	0	0	0	1	1	1	0	1	1	1	0	0	0	0	1	0	1	0	0	0	0	0	0	0
GCA_028335465.1	104	fecal sample	Bos taurus	blank	2021'	0	0	0	1	1	0	0	1	0	1	1	1	1	2	1	0	1	1	0	0	1	1	0	0	1	1	0	2	1	1	0	0	1	1	1	0	1	0	0	0	0	0	0	0
GCA_028335485.1	104	fecal sample	Bos taurus	blank	2021'	0	0	0	1	1	0	0	1	0	1	1	1	1	1	1	0	1	1	0	0	1	1	0	0	1	1	0	1	1	1	0	0	1	1	1	0	1	0	0	0	0	0	0	0
GCA_028335525.1	38	fecal sample	Bos taurus	blank	2021'	0	0	0	1	1	0	0	0	0	1	0	0	0	1	0	0	1	0	0	0	0	0	0	0	1	1	0	1	0	1	1	0	0	0	1	0	1	0	0	0	0	0	0	0
GCA_028335565.1	Unknown	fecal sample	Bos taurus	blank	2021'	0	0	0	0	1	0	0	1	1	1	1	1	1	1	1	0	0	1	0	0	0	0	0	0	1	1	0	1	1	1	0	1	0	0	1	0	1	0	0	0	0	0	0	0
GCA_028335585.1	Unknown	fecal sample	Bos taurus	blank	2021'	0	0	0	2	1	0	0	1	1	1	1	1	1	1	1	0	0	1	0	0	0	0	0	0	1	1	0	1	1	1	0	1	0	0	1	0	1	0	0	0	0	0	0	0
GCA_028335605.1	Unknown	fecal sample	Bos taurus	blank	2021'	0	0	0	0	1	0	0	1	1	1	1	1	1	1	1	0	0	1	0	0	0	0	0	0	1	1	0	1	1	1	0	1	0	0	1	0	1	0	0	0	0	0	0	0
GCA_028335625.1	Unknown	fecal sample	Bos taurus	blank	2021'	0	0	0	0	1	0	0	1	1	1	1	1	1	1	1	0	0	1	0	0	0	0	0	0	1	1	0	1	1	1	0	1	0	0	1	0	1	0	0	0	0	0	0	0
GCA_028437655.1	27	blank	Alpaca	Peru: Lima	blank'	0	0	0	0	0	0	0	0	1	0	0	1	1	1	1	0	1	0	0	0	0	0	0	0	1	1	0	1	1	1	0	0	0	0	1	0	1	0	0	0	0	0	0	0
GCA_028437725.1	22	blank	Alpaca	Peru: Lima	blank'	0	0	0	0	0	0	0	1	1	1	0	0	0	0	0	0	1	1	0	0	0	0	0	0	1	1	0	0	1	1	1	0	0	0	1	0	1	0	0	0	0	0	0	0
GCA_028551565.1	104	fecal sample	Bos taurus	blank	2021'	0	0	0	0	0	0	1	1	0	1	0	0	0	0	0	0	1	1	0	0	0	0	0	0	1	1	0	0	1	1	0	0	0	0	1	0	1	0	0	0	0	0	0	0
GCA_028745865.1	192	blank	Homo sapiens	China: Zhejiang	2021-10-11'	0	0	0	0	0	0	0	1	1	1	0	0	0	1	0	0	1	1	0	0	0	0	0	1	1	1	0	1	1	1	0	1	0	0	1	0	1	0	0	0	0	0	0	0
GCA_028745925.1	78	blank	Homo sapiens	China: Zhejiang	2021-10-11'	0	0	0	0	0	0	0	1	1	1	0	0	0	1	0	0	1	1	0	0	0	0	0	1	1	1	0	1	1	1	0	1	0	0	1	0	1	0	0	0	0	0	0	0
GCA_028745965.1	203	blank	Homo sapiens	China: Zhejiang	2021-10-11'	0	0	0	0	0	0	0	1	1	1	0	0	0	1	0	0	1	1	0	0	0	0	0	1	1	1	0	1	1	1	0	1	0	0	1	0	1	0	0	0	0	0	0	0
GCA_028746035.1	343	blank	Homo sapiens	China: Zhejiang	2021-10-11'	0	0	0	0	0	0	0	1	1	1	0	0	0	1	0	0	1	1	0	0	0	0	0	2	1	1	0	1	1	1	0	1	0	0	1	0	1	0	0	0	0	0	0	0
GCA_028746055.1	343	blank	Homo sapiens	China: Zhejiang	2021-10-11'	0	0	0	0	0	0	0	1	1	1	0	0	0	1	0	0	1	1	0	0	0	0	0	2	1	1	0	1	1	1	0	1	0	0	1	0	1	0	0	0	0	0	0	0
GCA_028746105.1	78	blank	Homo sapiens	China: Zhejiang	2021-10-11'	0	0	0	0	0	0	0	1	1	1	0	0	0	1	0	0	1	1	0	0	0	0	0	1	1	1	0	1	1	1	0	1	0	0	1	0	1	0	0	0	0	0	0	0
GCA_028887605.1	Unknown	blank	Homo sapiens	Australia	2018'	0	0	0	0	0	0	0	1	1	1	0	0	0	1	0	1	1	1	0	0	0	0	0	2	1	1	0	1	1	1	1	1	0	0	1	0	1	0	0	0	0	0	0	0
GCA_028887635.1	Unknown	blank	Homo sapiens	Australia	2018'	0	0	0	0	0	0	0	1	1	1	0	0	0	1	0	1	1	1	0	0	0	0	0	2	1	1	0	1	1	1	1	1	0	0	1	0	1	0	0	0	0	0	0	0
GCA_028887705.1	Unknown	blank	Homo sapiens	Australia	2018'	0	0	0	0	0	0	0	1	1	1	0	0	0	1	0	1	1	1	0	0	0	0	0	2	1	1	0	1	1	1	1	1	0	0	1	0	1	0	0	0	0	0	0	0
GCA_028890505.1	Unknown	blank	Homo sapiens	Australia	2018'	0	0	0	0	0	0	0	1	1	1	0	0	0	1	0	1	1	1	0	0	0	0	0	2	1	1	0	1	1	1	1	1	0	0	1	0	1	0	0	0	0	0	0	0
GCA_028891525.1	2062	sewage	blank	China:zhumadian	2021-04-01'	0	0	0	1	0	0	0	1	1	1	1	1	1	1	1	0	1	1	0	1	1	1	0	1	1	1	0	1	1	1	0	1	1	1	1	0	1	0	0	0	0	0	0	0
GCA_029123485.1	640	food	blank	Portugal	2010'	0	0	0	0	0	0	0	1	1	1	0	0	1	1	1	0	1	1	0	0	0	0	0	0	1	1	0	1	1	1	1	0	0	0	1	0	1	0	0	0	0	0	0	0
GCA_029123565.1	1059	food	blank	Portugal	2012'	0	0	0	0	0	0	0	1	1	1	0	0	0	0	0	0	1	0	0	0	0	0	0	0	1	1	0	0	1	1	0	0	0	0	1	0	1	0	0	0	0	0	0	0
GCA_029123605.1	94	Environment	blank	Portugal	2010'	0	0	0	0	0	0	0	0	0	0	1	1	1	0	1	0	0	0	0	1	1	1	0	0	1	1	0	1	0	1	0	1	1	1	0	1	1	0	0	0	0	0	0	0
GCA_029123695.1	2094	food	blank	Portugal	2012'	0	0	0	0	0	0	0	1	1	1	0	0	0	0	0	0	1	0	0	0	0	0	0	0	1	1	0	0	1	1	0	0	0	0	1	0	1	0	0	0	0	0	0	0
GCA_029123765.1	29	Broiler	chicken	Angola	2013'	0	0	0	0	0	0	0	0	1	0	1	1	1	1	1	0	1	0	0	0	0	0	0	0	1	1	0	1	1	1	0	0	0	0	1	0	1	0	0	0	0	0	0	0
GCA_029123785.1	434	blank	pig	Portugal	2007'	0	0	0	0	0	0	0	1	1	0	1	1	1	1	1	0	1	0	0	0	0	0	0	0	1	1	0	1	1	1	0	0	0	0	0	1	1	0	0	0	0	0	0	0
GCA_029123795.1	430	blank	pig	Portugal	2006'	0	0	0	0	0	0	0	1	1	1	1	1	1	1	1	0	0	0	0	0	0	0	0	0	1	1	0	1	1	1	0	1	0	0	1	0	1	0	0	0	0	0	0	0
GCA_029123845.1	264	blank	pig	Portugal	2006'	0	0	0	0	0	0	0	0	1	0	0	0	0	0	0	0	1	1	0	0	0	0	0	0	1	1	0	0	1	1	0	0	0	0	1	0	1	0	0	0	0	0	0	0
GCA_029123865.1	971	blank	pig	Angola	2013'	0	0	0	0	0	0	0	0	1	0	0	0	0	0	0	0	1	0	0	0	0	0	0	0	1	1	0	0	1	1	0	0	0	0	1	0	1	0	0	0	0	0	0	0
GCA_029123905.1	361	Healthy human	Homo sapiens	Portugal	2001'	0	0	0	0	0	0	0	0	0	0	1	1	1	1	1	0	0	0	0	0	0	0	0	0	1	1	0	1	0	1	0	1	0	0	0	1	1	0	0	0	0	0	0	0
GCA_029123925.1	32	Healthy human	Homo sapiens	Portugal	2001'	0	0	0	0	0	0	1	0	1	0	0	0	0	0	0	0	0	1	0	0	0	0	0	0	1	1	0	0	1	1	0	0	0	0	1	0	1	0	0	0	0	0	0	0
GCA_029123985.1	1055	Environment	blank	Portugal	2003'	0	0	0	0	0	0	0	0	1	0	0	0	0	0	0	0	0	1	0	0	0	0	0	0	1	1	0	0	1	1	0	0	0	0	1	0	1	0	0	0	0	0	0	0
GCA_029124035.1	22	patient	Homo sapiens	Spain	2006'	0	0	0	0	0	0	0	1	0	0	1	1	1	1	1	0	1	1	0	0	1	1	0	0	1	1	0	1	1	1	0	0	1	1	1	0	1	0	0	0	0	0	0	0
GCA_029124065.1	22	patient	Homo sapiens	Spain	1999'	0	0	0	0	0	0	0	0	1	0	1	1	1	1	1	0	1	1	0	0	0	0	0	0	1	1	0	1	1	1	0	0	0	0	1	0	1	0	0	0	0	0	0	0
GCA_029126085.1	22	Healthy human	Homo sapiens	Portugal	2001'	0	0	0	0	0	0	0	0	0	0	1	1	1	1	1	0	1	1	0	0	0	0	0	0	1	1	0	1	0	1	0	0	0	0	1	0	1	0	0	0	0	0	0	0
GCA_029126105.1	Unknown	patient	Homo sapiens	Portugal	2007'	0	0	0	0	0	0	0	1	1	1	1	1	1	2	1	0	1	1	0	0	0	0	0	1	1	1	0	0	1	1	0	1	0	0	1	0	1	0	0	0	0	0	0	0
GCA_029126145.1	190	patient	Homo sapiens	Portugal	1998'	0	0	0	0	0	0	0	1	1	1	1	1	1	1	1	0	0	1	0	0	0	0	0	0	0	1	0	1	1	1	0	0	0	0	1	0	1	0	0	0	0	0	0	0
GCA_029126155.1	Unknown	patient	Homo sapiens	Portugal	1996'	0	0	0	0	0	0	0	1	1	1	1	1	1	1	1	0	0	1	0	0	0	0	0	1	1	1	0	1	1	1	0	1	0	0	1	0	1	0	0	0	0	0	0	0
GCA_029167665.1	Unknown	EQA test strain	blank	Denmark	2022'	0	0	0	0	0	0	0	1	1	1	0	0	0	1	0	1	1	1	0	0	0	0	0	2	1	1	0	1	1	1	0	1	0	0	1	0	1	0	0	0	0	0	0	0
GCA_029324725.1	27	rhizosphere soil	blank	India	2019-01-10'	0	0	0	0	0	0	0	0	1	0	0	0	0	1	0	0	1	0	0	0	0	0	0	0	1	1	0	1	0	1	1	0	0	0	1	0	1	0	0	0	0	0	0	0
GCA_029733565.1	Novel	mesophilic anaerobic digestion	blank	China	2019'	0	0	0	0	0	0	0	0	0	1	0	0	0	1	0	0	1	1	0	0	0	0	0	1	1	1	0	0	0	1	0	0	0	0	1	0	1	0	0	0	0	0	0	0
GCA_029733855.1	1973	chicken waste	blank	China	2019'	0	0	0	0	0	0	0	0	1	0	0	0	0	1	0	0	1	1	0	0	0	0	0	0	1	1	0	0	1	1	0	0	0	0	1	0	1	0	0	0	0	0	0	0
GCA_029733865.1	2025	chicken waste	blank	China	2019'	0	0	0	0	0	0	0	1	1	1	0	1	1	1	1	0	0	0	0	0	1	1	0	0	1	1	0	1	1	1	0	0	1	1	1	0	1	0	0	0	0	0	0	0
GCA_029834675.1	Unknown	feces	pig	India:Punjab	2022-01-20'	0	0	0	0	0	0	0	1	1	1	0	0	0	0	0	1	1	1	0	0	0	0	0	1	1	1	0	0	1	1	1	1	0	0	1	0	1	0	0	0	0	0	0	0
GCA_029849305.1	Unknown	urine	Homo sapiens	USA: AR	2019-05-01'	0	0	0	0	0	0	0	1	1	1	1	1	1	1	1	0	1	1	0	0	0	0	0	1	1	1	0	1	1	1	0	1	0	0	1	0	1	0	0	0	0	0	0	0
GCA_029849325.1	Unknown	blood	Homo sapiens	USA: AR	2019-05-01'	0	0	0	0	0	0	0	1	1	1	1	1	1	1	1	0	1	1	0	0	0	0	0	1	1	1	0	1	1	1	0	1	0	0	1	0	1	0	0	0	0	0	0	0
GCA_029849635.1	Unknown	urine	Homo sapiens	USA: AR	2019-02-02'	0	0	0	0	0	0	0	1	1	1	1	1	0	0	1	0	1	1	0	0	0	0	0	1	1	1	0	0	1	1	0	1	0	0	1	0	1	0	0	0	0	0	0	0
GCA_029849735.1	Novel	urine	Homo sapiens	USA: AR	2019-01-29'	0	0	0	0	0	0	0	1	1	1	1	1	1	1	1	0	1	1	0	0	0	0	0	0	1	1	0	0	1	1	0	0	0	0	1	0	1	0	0	0	0	0	0	0
GCA_029849995.1	750	urine	Homo sapiens	USA: AR	2019-01-11'	0	0	0	0	0	0	0	1	1	1	1	0	1	1	1	0	1	1	0	0	0	0	0	2	1	1	0	1	1	1	0	1	0	0	1	0	1	0	0	0	0	0	0	0
GCA_029850075.1	Unknown	blood	Homo sapiens	USA: AR	2018-12-24'	0	0	0	0	0	0	0	1	1	1	0	0	1	1	0	0	1	1	0	0	0	0	0	1	1	1	0	0	1	1	1	1	0	0	1	0	1	0	0	0	0	0	0	0
GCA_029850175.1	Unknown	urine	Homo sapiens	USA: AR	2018-12-17'	0	0	0	0	0	0	0	1	1	1	1	1	1	1	1	0	1	1	0	0	0	0	0	1	1	1	0	1	1	1	0	1	0	0	1	0	1	0	0	0	0	0	0	0
GCA_029850205.1	Unknown	urine	Homo sapiens	USA: AR	2018-12-16'	0	0	0	0	0	0	0	1	1	1	1	0	1	0	1	0	1	1	0	0	0	0	0	1	1	1	0	0	1	1	1	1	0	0	1	0	1	0	0	0	0	0	0	0
GCA_030064735.1	2106	Anal swab	cattle	China: Xinjiang wujiaqu	2019-12-03'	0	0	0	1	1	0	0	1	1	1	0	0	0	0	0	0	0	1	0	0	0	0	0	0	1	1	0	0	1	1	1	0	0	0	1	0	1	0	0	0	0	0	0	0
GCA_030179015.1	178	air from chicken farm	blank	China	2019-09'	0	0	0	0	1	0	0	0	0	0	1	1	1	1	1	0	1	0	0	1	1	1	0	0	1	1	0	1	0	1	0	1	1	1	0	1	1	0	0	0	0	0	0	0
GCA_030179055.1	590	dust from chicken farm	blank	China	2019-09'	0	0	0	1	0	0	0	1	1	1	1	1	1	1	1	0	0	1	0	0	0	0	0	0	1	1	0	1	1	1	0	0	0	0	1	0	1	0	0	0	0	0	0	0
GCA_030179095.1	Unknown	feces from chicken farm	chicken	China	2019-09'	0	0	0	0	0	0	0	0	0	0	1	1	1	1	1	0	1	1	0	0	0	0	0	0	1	1	0	1	0	1	0	0	0	0	1	0	1	0	0	0	0	0	0	0
GCA_030179135.1	Unknown	fly from chicken farm	fly	China	2019-09'	0	0	0	1	0	0	0	1	1	1	0	0	0	0	0	0	0	0	0	0	0	0	0	0	1	1	0	0	1	1	0	0	0	0	1	0	1	0	0	0	0	0	0	0
GCA_030179175.1	2237	sewage from chicken farm	blank	China	2019-09'	0	0	0	1	1	0	0	1	1	0	1	1	1	1	1	0	1	0	0	0	1	1	0	1	1	1	0	1	1	1	0	0	1	1	0	1	1	0	0	0	0	0	0	0
GCA_030179195.1	1681	feces from chicken farm	chicken	China	2019-09'	0	0	0	0	0	0	0	1	1	1	1	1	1	1	1	0	0	0	0	0	0	0	0	0	1	1	0	1	1	1	0	0	0	0	1	0	1	0	0	0	0	0	0	0
GCA_030179215.1	1681	soil from chicken farm	blank	China	2019-09'	0	0	0	0	0	0	0	1	1	1	1	1	1	1	1	0	0	0	0	0	0	0	0	0	1	1	0	1	1	1	0	0	0	0	1	0	1	0	0	0	0	0	0	0
GCA_030179235.1	1679	feces from chicken farm	chicken	China	2019-09'	0	0	0	1	1	0	0	0	0	0	1	1	1	1	1	0	0	1	0	0	0	0	0	0	1	1	0	1	0	1	0	0	0	0	1	0	1	0	0	0	0	0	0	0
GCA_030179255.1	9	soil from chicken farm	blank	China	2019-09'	0	0	0	0	0	0	0	0	1	0	1	1	1	1	1	0	1	0	0	0	0	0	0	0	1	1	0	1	1	1	0	0	0	0	1	0	1	0	0	0	0	0	0	0
GCA_030179275.1	22	soil from chicken farm	blank	China	2019-09'	0	0	0	1	1	0	0	1	1	1	1	1	1	1	1	0	0	0	0	0	0	0	0	0	1	1	0	1	1	1	0	0	0	0	1	0	1	0	0	0	0	0	0	0
GCA_030179285.1	2226	sewage from chicken farm	blank	China	2019-09'	0	0	0	1	0	0	0	1	1	1	1	1	1	1	1	0	1	0	0	0	0	0	0	0	1	1	0	1	1	1	1	0	0	0	1	0	1	0	0	0	0	0	0	0
GCA_030179335.1	1685	feces from chicken farm	chicken	China	2019-09'	0	0	0	1	1	0	0	0	0	0	0	0	0	0	0	0	1	0	0	0	1	1	0	0	1	1	0	0	0	1	0	0	1	1	1	0	1	0	0	0	0	0	0	0
GCA_030179355.1	178	fly from chicken farm	fly	China	2019-09'	0	0	0	0	1	0	0	0	0	0	1	1	1	1	1	0	1	0	0	0	0	0	0	0	1	1	0	1	0	1	0	1	0	0	0	1	1	0	0	0	0	0	0	0
GCA_030179375.1	2241	feces from chicken farm	chicken	China	2019-09'	0	0	0	1	1	0	0	1	1	1	0	0	0	0	0	0	1	0	0	0	0	0	0	0	1	1	0	0	1	1	0	0	0	0	1	0	1	0	0	0	0	0	0	0
GCA_030179395.1	2240	soil from chicken farm	blank	China	2019-09'	0	0	0	0	0	0	0	1	1	1	0	0	0	0	0	0	1	1	0	0	0	0	0	0	1	1	0	0	1	1	0	0	0	0	1	0	1	0	0	0	0	0	0	0
GCA_030179415.1	2240	air from chicken farm	blank	China	2019-09'	0	0	0	0	0	0	0	1	1	1	0	0	0	0	0	0	1	1	0	0	0	0	0	0	1	1	0	0	1	1	0	0	0	0	1	0	1	0	0	0	0	0	0	0
GCA_030179435.1	2240	dust from chicken farm	blank	China	2019-09'	0	0	0	0	0	0	0	1	1	1	0	0	0	0	0	0	1	1	0	0	0	0	0	0	1	1	0	0	1	1	0	0	0	0	1	0	1	0	0	0	0	0	0	0
GCA_030179455.1	2240	dust from chicken farm	blank	China	2019-09'	0	0	0	0	0	0	0	1	1	1	0	0	0	0	0	0	1	1	0	0	0	0	0	0	1	1	0	0	1	1	0	0	0	0	1	0	1	0	0	0	0	0	0	0
GCA_030179465.1	1507	fly from chicken farm	fly	China	2019-09'	0	0	0	1	1	0	0	1	1	0	0	0	0	0	0	0	1	0	0	0	0	0	0	0	1	1	0	0	1	1	0	0	0	0	1	0	1	0	0	0	0	0	0	0
GCA_030179505.1	29	soil from chicken farm	blank	China	2019-09'	0	0	0	1	1	0	0	1	0	0	0	0	0	0	0	0	1	0	0	0	1	1	0	0	1	1	0	0	1	1	0	0	1	1	1	0	1	0	0	0	0	0	0	0
GCA_030295785.1	324	excrement	pig	Japan	2021'	0	0	0	1	1	0	0	0	1	1	1	1	1	1	1	0	1	1	0	0	0	0	0	0	1	1	0	1	1	1	1	0	0	0	1	0	1	0	0	0	0	0	0	0
GCA_030316155.1	117	blood	Homo sapiens	South Korea	2019-02-02'	0	0	0	0	0	0	0	1	1	1	0	0	0	0	0	1	1	1	0	0	0	0	0	2	1	1	0	0	1	1	1	1	0	0	1	0	1	0	0	0	0	0	0	0
GCA_030339945.1	Unknown	blood	Homo sapiens	South Korea: Seoul	2019-06'	0	0	0	0	0	0	0	1	1	1	0	0	0	0	0	0	1	1	0	0	0	0	0	2	1	1	0	0	1	1	1	1	0	0	1	0	1	0	0	0	0	0	0	0
GCA_030339975.1	Unknown	urine	Homo sapiens	South Korea: Seoul	2019-06'	0	0	1	1	0	1	0	1	1	1	0	0	0	0	0	0	1	1	0	0	0	0	0	2	1	1	0	0	1	1	1	0	0	0	1	0	1	0	0	0	0	0	0	0
GCA_030340025.1	Unknown	urine	Homo sapiens	South Korea: Seoul	2019-07'	0	0	0	1	0	0	0	1	1	1	1	1	1	1	1	0	0	1	0	0	0	0	0	1	1	1	0	1	1	1	0	0	0	0	1	0	1	0	0	0	0	0	0	0
GCA_030340075.1	Unknown	blood	Homo sapiens	South Korea: Seoul	2019-07'	0	0	0	0	0	0	0	1	1	1	0	0	0	0	0	0	1	1	0	0	0	0	0	2	1	1	0	0	1	1	1	1	0	0	1	0	1	0	0	0	0	0	0	0
GCA_030340125.1	Unknown	blood	Homo sapiens	South Korea: Seoul	2019-07'	0	0	0	0	0	0	0	1	1	1	0	0	0	0	0	0	1	1	0	0	0	0	0	2	1	1	0	0	1	1	1	1	0	0	1	0	1	0	0	0	0	0	0	0
GCA_030340155.1	Unknown	blood	Homo sapiens	South Korea: Seoul	2019-08'	0	0	0	0	0	0	0	1	1	1	0	0	0	0	0	0	1	1	0	0	0	0	0	2	1	1	0	0	1	1	1	1	0	0	1	0	1	0	0	0	0	0	0	0
GCA_030340225.1	Unknown	blood	Homo sapiens	South Korea: Seoul	2019-08'	0	0	0	0	0	0	0	1	1	1	0	0	0	0	0	0	1	1	0	0	0	0	0	2	1	1	0	0	1	1	1	1	0	0	1	0	1	0	0	0	0	0	0	0
GCA_030340255.1	17	Bile, Percutaneous transhepatic biliary drainage (PTBD)	Homo sapiens	South Korea: Seoul	2019-08'	0	0	0	0	0	0	0	1	1	1	0	0	0	0	0	0	1	1	0	0	0	0	0	2	1	1	0	0	1	1	1	1	0	0	1	0	1	0	0	0	0	0	0	0
GCA_030340405.1	Unknown	catheter blood	Homo sapiens	South Korea: Seoul	2019-09'	0	0	0	0	0	0	0	1	1	1	0	0	0	0	0	0	1	1	0	0	0	0	0	1	1	1	0	0	1	1	1	1	0	0	1	0	1	0	0	0	0	0	0	0
GCA_030340495.1	Unknown	urine	Homo sapiens	South Korea: Seoul	2020-01'	0	0	0	0	0	0	0	1	1	1	0	0	0	1	0	0	1	1	0	0	0	0	0	1	1	1	0	2	1	1	1	1	0	0	1	0	1	0	0	0	0	0	0	0
GCA_030404545.1	121	feces from wild bird	blank	Poland	2021'	0	0	0	0	0	0	0	1	1	1	1	1	1	1	1	0	1	1	0	0	0	0	0	0	1	1	0	1	1	1	0	0	0	0	1	0	1	0	0	0	0	0	0	0
GCA_030404605.1	2340	feces from wild bird	blank	Poland	2022'	0	0	0	0	0	0	0	0	0	0	1	1	1	1	1	0	1	0	0	0	0	0	0	0	1	1	0	1	0	1	0	1	0	0	0	1	1	0	0	0	0	0	0	0
GCA_030404625.1	22	feces from wild bird	blank	Poland	2021'	0	0	0	0	0	0	0	0	1	0	0	0	0	0	0	0	1	0	0	0	0	0	0	0	1	1	0	0	1	1	0	0	0	0	1	0	1	0	0	0	0	0	0	0
GCA_030404665.1	32	feces from wild bird	blank	Poland	2021'	0	0	0	0	0	0	0	1	1	1	0	0	0	0	0	0	1	1	0	0	0	0	0	0	1	1	0	0	1	1	1	0	0	0	1	0	1	0	0	0	0	0	0	0
GCA_030404675.1	2342	feces from wild bird	blank	Poland	2020'	0	0	0	0	0	0	0	0	1	0	0	0	0	0	0	0	1	0	0	0	0	0	0	0	1	1	0	0	1	1	0	0	0	0	1	0	1	0	0	0	0	0	0	0
GCA_030404725.1	2067	feces from wild bird	blank	Poland	2022'	0	0	0	0	0	0	0	0	0	0	0	0	0	0	0	0	1	0	0	0	0	0	0	0	1	1	0	0	0	1	0	0	0	0	1	0	1	0	0	0	0	0	0	0
GCA_030404735.1	2341	feces from wild bird	blank	Poland	2021'	0	0	0	0	0	0	0	0	1	0	1	1	1	1	1	0	1	0	0	0	0	0	0	0	1	1	0	1	1	1	0	0	0	0	1	0	1	0	0	0	0	0	0	0
GCA_030404765.1	54	feces from wild bird	blank	Poland	2021'	0	0	0	0	0	0	0	1	1	1	1	1	1	1	1	0	1	0	0	0	0	0	0	0	1	1	0	1	1	1	0	0	0	0	1	0	1	0	0	0	0	0	0	0
GCA_030404785.1	646	feces from wild bird	blank	Poland	2020'	0	0	0	0	0	0	0	0	1	0	0	0	0	1	0	0	1	0	0	0	0	0	0	0	1	1	0	1	1	1	0	0	0	0	1	0	1	0	0	0	0	0	0	0
GCA_030406065.1	Unknown	Cheonggukjang	Food	South Korea: Cheonan	2023-02'	0	0	0	0	0	0	0	0	0	0	0	0	0	1	0	0	1	0	0	0	0	0	0	0	1	1	0	0	0	1	0	1	0	0	0	1	1	0	0	0	0	0	0	0
GCA_900044005.1	17	blank	blank	blank	blank'	0	0	0	0	0	0	0	1	1	1	1	1	1	1	1	1	1	1	0	0	0	0	0	2	1	1	0	1	1	1	1	1	0	0	1	0	1	0	0	0	0	0	0	0
GCA_900066025.1	54	blank	blank	blank	blank'	0	0	0	0	0	0	0	1	1	1	0	0	0	0	0	0	1	0	0	0	0	0	0	0	1	1	0	0	1	1	0	0	0	0	1	0	1	0	0	0	0	0	0	0
GCA_900080015.1	203	blood culture	Homo sapiens	blank	blank'	0	0	0	0	0	0	0	1	1	1	0	0	0	1	0	0	1	1	0	0	0	0	0	2	1	1	0	1	1	1	0	1	0	0	1	0	1	0	0	0	0	0	0	0
GCA_900080025.1	17	blood culture	Homo sapiens	blank	blank'	0	0	0	0	0	0	0	1	1	1	1	1	1	1	1	0	1	1	0	0	0	0	0	2	1	1	0	1	1	1	0	1	0	0	1	0	1	0	0	0	0	0	0	0
GCA_900080045.1	17	blood culture	Homo sapiens	blank	blank'	0	0	0	0	0	0	0	1	1	1	1	1	1	1	1	0	1	1	0	0	0	0	0	2	1	1	0	1	1	1	0	1	0	0	1	0	1	0	0	0	0	0	0	0
GCA_900080055.1	17	blood culture	Homo sapiens	blank	blank'	0	0	0	0	0	0	0	1	1	1	1	1	1	2	1	0	1	1	0	0	0	0	0	2	1	1	0	1	1	1	0	1	0	0	1	0	1	0	0	0	0	0	0	0
GCA_900080065.1	203	stool	Homo sapiens	blank	blank'	0	0	0	0	0	0	0	1	1	1	0	0	0	1	0	0	1	1	0	0	0	0	0	2	1	1	0	1	1	1	0	1	0	0	1	0	1	0	0	0	0	0	0	0
GCA_900080075.1	17	blood culture	Homo sapiens	blank	blank'	0	0	0	0	0	0	0	1	1	1	1	1	1	1	1	0	1	1	0	0	0	0	0	2	1	1	0	1	1	1	0	1	0	0	1	0	1	0	0	0	0	0	0	0
GCA_900092475.1	796	Clinical	Homo sapiens	blank	blank'	0	0	0	0	0	0	0	1	1	1	2	2	2	2	2	1	1	1	0	0	0	0	0	1	1	1	0	2	1	1	1	1	0	0	1	0	1	0	0	0	0	0	0	0
GCA_900094185.1	Unknown	human	Homo sapiens	blank	blank'	0	0	0	0	0	0	0	1	1	1	0	0	0	1	0	1	1	1	0	0	0	0	0	1	1	1	0	1	1	1	1	1	0	0	1	0	1	0	0	0	0	0	0	0
GCA_900143335.1	2097	blank	blank	blank	blank'	0	0	0	0	0	0	0	1	0	0	1	1	1	1	1	0	1	0	0	0	0	0	0	0	1	1	0	1	0	1	0	0	0	0	1	0	1	0	0	0	0	0	0	0
GCA_900143345.1	672	blank	blank	blank	blank'	0	0	0	0	0	0	0	0	1	0	1	1	1	1	1	0	1	1	0	0	0	0	0	0	1	1	0	1	1	1	1	0	0	0	1	0	1	0	0	0	0	0	0	0
GCA_900143355.1	59	blank	blank	blank	blank'	0	0	0	0	0	0	0	1	1	1	1	1	1	1	1	0	1	0	0	1	1	1	0	0	1	1	0	1	0	1	0	0	1	1	1	0	1	0	0	0	0	0	0	0
GCA_900143375.1	672	blank	blank	blank	blank'	0	0	0	0	0	0	0	0	1	0	1	1	1	1	1	0	0	1	0	0	0	0	0	0	1	1	0	1	1	1	1	0	0	0	1	0	1	0	0	0	0	0	0	0
GCA_900143385.1	Novel	blank	blank	blank	blank'	0	0	0	0	0	0	0	0	0	0	1	1	1	1	1	0	1	0	0	0	1	1	0	1	1	1	0	1	0	1	0	1	1	1	0	1	1	0	0	0	0	0	0	0
GCA_900143395.1	672	blank	blank	blank	blank'	0	0	0	0	0	0	0	0	1	0	1	1	1	1	1	0	0	1	0	0	0	0	0	0	1	1	0	1	1	1	1	0	0	0	1	0	1	0	0	0	0	0	0	0
GCA_900143405.1	1332	blank	blank	blank	blank'	0	0	0	0	0	0	0	0	0	0	1	1	1	1	1	0	1	0	0	0	1	1	0	0	1	1	0	1	0	1	0	0	1	1	1	0	1	0	0	0	0	0	0	0
GCA_900143425.1	59	blank	blank	blank	blank'	0	0	0	0	0	0	0	1	1	1	1	1	1	1	1	0	1	0	0	0	0	0	0	0	1	1	0	1	0	1	0	0	0	0	1	0	1	0	0	0	0	0	0	0
GCA_900143435.1	Novel	blank	blank	blank	blank'	0	0	0	0	0	0	0	0	0	0	1	1	1	1	1	0	1	0	0	0	1	1	0	1	1	1	0	1	0	1	0	1	1	1	0	1	1	0	0	0	0	0	0	0
GCA_900143455.1	296	blank	blank	blank	blank'	0	0	0	0	0	0	0	0	1	0	0	0	0	0	0	0	1	0	0	0	0	0	0	0	1	1	0	0	1	1	0	1	0	0	0	1	1	0	0	0	0	0	0	0
GCA_900143475.1	1311	blank	blank	blank	blank'	0	0	0	0	0	0	0	0	0	0	1	1	1	1	1	0	0	0	0	0	1	1	0	0	1	1	0	1	0	1	0	0	1	1	1	0	1	0	0	0	0	0	0	0
GCA_900143495.1	Unknown	blank	blank	blank	blank'	0	0	0	0	0	0	0	1	1	1	1	1	1	1	1	0	1	1	0	0	0	0	0	0	1	1	0	1	1	1	0	0	1	0	1	0	1	0	0	0	0	0	0	0
GCA_900148525.1	1332	blank	blank	blank	blank'	0	0	0	0	0	0	0	0	0	0	1	1	1	1	1	0	1	0	0	0	1	1	0	0	1	1	0	1	0	1	0	0	1	1	1	0	1	0	0	0	0	0	0	0
GCA_900148565.1	672	blank	blank	blank	blank'	0	0	0	0	0	0	0	0	1	0	1	1	1	1	1	0	1	1	0	0	0	0	0	0	1	1	0	1	1	1	1	0	0	0	1	0	1	0	0	0	0	0	0	0
GCA_900148595.1	2097	blank	blank	blank	blank'	0	0	0	0	0	0	0	1	0	0	1	1	1	1	1	0	1	0	0	0	0	0	0	0	1	1	0	1	0	1	0	0	0	0	1	0	1	0	0	0	0	0	0	0
GCA_900148605.1	59	blank	blank	blank	blank'	0	0	0	0	0	0	0	1	1	1	1	1	1	1	1	0	1	0	0	0	0	0	0	0	1	1	0	1	0	1	0	0	0	0	1	0	1	0	0	0	0	0	0	0
GCA_900148615.1	672	blank	blank	blank	blank'	0	0	0	0	0	0	0	0	1	0	1	1	1	1	1	0	0	1	0	0	0	0	0	0	1	1	0	1	1	1	1	0	0	0	1	0	1	0	0	0	0	0	0	0
GCA_900148635.1	Novel	blank	blank	blank	blank'	0	0	0	0	0	0	0	0	0	0	1	1	1	1	1	0	1	0	0	0	1	1	0	1	1	1	0	1	0	1	0	1	1	1	0	1	1	0	0	0	0	0	0	0
GCA_900148665.1	59	blank	blank	blank	blank'	0	0	0	0	0	0	0	1	1	1	1	1	1	1	1	0	1	0	0	1	1	1	0	0	1	1	0	1	0	1	0	0	1	1	1	0	1	0	0	0	0	0	0	0
GCA_900148675.1	Unknown	blank	blank	blank	blank'	0	0	0	0	0	0	0	1	1	1	1	1	1	1	1	0	1	1	0	0	0	0	0	0	1	1	0	1	1	1	0	0	1	0	1	0	1	0	0	0	0	0	0	0
GCA_900148685.1	1311	blank	blank	blank	blank'	0	0	0	0	0	0	0	0	0	0	1	1	1	1	1	0	0	0	0	0	1	1	0	0	1	1	0	1	0	1	0	0	1	1	1	0	1	0	0	0	0	0	0	0
GCA_900148705.1	296	blank	blank	blank	blank'	0	0	0	0	0	0	0	0	1	0	0	0	0	0	0	0	1	0	0	0	0	0	0	0	1	1	0	0	1	1	0	1	0	0	0	1	1	0	0	0	0	0	0	0
GCA_900148715.1	672	blank	blank	blank	blank'	0	0	0	0	0	0	0	0	1	0	1	1	1	1	1	0	0	1	0	0	0	0	0	0	1	1	0	1	1	1	1	0	0	0	1	0	1	0	0	0	0	0	0	0
GCA_900148725.1	Novel	blank	blank	blank	blank'	0	0	0	0	0	0	0	0	0	0	1	1	1	1	1	0	1	0	0	0	1	1	0	1	1	1	0	1	0	1	0	1	1	1	0	1	1	0	0	0	0	0	0	0
GCA_900166945.1	Unknown	Tchapalo an africain beer	blank	blank	blank'	0	0	0	0	0	0	0	1	1	0	1	1	1	1	1	0	1	0	0	0	1	1	0	0	1	1	0	1	1	1	0	0	1	1	1	0	1	0	0	0	0	0	0	0
GCA_900178555.1	78	Human	blank	United Kingdom	2015'	0	0	0	0	0	0	0	1	1	1	1	1	1	1	1	0	1	0	0	0	0	0	0	1	1	1	0	1	1	1	0	1	0	0	1	0	1	0	0	0	0	0	0	0
GCA_900178565.1	280	Human	blank	United Kingdom	2015'	0	0	0	0	0	0	0	1	1	1	1	1	1	1	1	0	1	1	0	0	0	0	0	1	1	1	0	1	1	1	1	1	0	0	1	0	1	0	0	0	0	0	0	0
GCA_900178575.1	Unknown	Human	blank	United Kingdom	2015'	0	0	0	0	0	0	0	1	1	1	1	1	1	1	1	0	1	1	0	0	0	0	0	1	1	1	0	1	1	1	1	1	0	0	1	0	1	0	0	0	0	0	0	0
GCA_900178595.1	78	Human	blank	United Kingdom	2015'	0	0	0	0	0	0	0	1	1	1	1	1	1	1	1	0	1	0	0	0	0	0	0	1	1	1	1	1	1	1	0	1	0	0	1	0	1	0	0	0	0	0	0	0
GCA_900178605.1	Unknown	Human	blank	United Kingdom	2015'	0	0	0	0	0	0	0	1	1	1	1	1	1	1	1	1	1	1	0	0	0	0	0	1	1	1	0	1	1	1	0	1	0	0	1	0	1	0	0	0	0	0	0	0
GCA_900178615.1	Unknown	Human	blank	United Kingdom	2015'	0	0	0	0	0	0	0	1	1	1	1	1	1	1	1	0	1	1	0	0	0	0	0	1	1	1	0	1	1	1	1	1	0	0	1	0	1	0	0	0	0	0	0	0
GCA_900178625.1	78	Human	blank	United Kingdom	2015'	0	0	0	0	0	0	0	1	1	1	1	1	1	1	1	0	1	0	0	0	0	0	0	1	1	1	0	1	1	1	1	1	0	0	1	0	1	0	0	0	0	0	0	0
GCA_900178635.1	Unknown	Human	blank	United Kingdom	2015'	0	0	0	0	0	0	0	1	1	1	1	1	1	1	1	0	1	1	0	0	0	0	0	1	1	1	0	1	1	1	1	1	0	0	1	0	1	0	0	0	0	0	0	0
GCA_900178645.1	Unknown	Human	blank	United Kingdom	2015'	0	0	0	0	0	0	0	1	1	1	1	1	1	1	1	0	1	1	0	0	0	0	0	1	1	1	0	1	1	1	0	1	0	0	1	0	1	0	0	0	0	0	0	0
GCA_900178655.1	Unknown	Human	blank	United Kingdom	2015'	0	0	0	0	0	0	0	1	1	1	0	0	0	1	0	0	1	1	0	0	0	0	0	1	1	1	0	1	1	1	1	0	0	0	1	0	1	0	0	0	0	0	0	0
GCA_900178665.1	Unknown	Human	blank	United Kingdom	2015'	0	0	0	0	0	0	0	1	1	1	1	1	1	1	1	0	1	1	0	0	0	0	0	1	1	1	0	1	1	1	0	1	0	0	1	0	1	0	0	0	0	0	0	0
GCA_900178675.1	Unknown	Human	blank	United Kingdom	2015'	0	0	0	0	0	0	0	1	1	1	1	1	1	1	1	1	1	1	0	0	0	0	0	1	1	1	0	1	1	1	0	1	0	0	1	0	1	0	0	0	0	0	0	0
GCA_900178685.1	Unknown	Human	blank	United Kingdom	2015'	0	0	0	0	0	0	0	1	1	1	0	0	0	1	0	0	1	1	0	0	0	0	0	0	1	1	0	1	1	1	1	1	0	0	1	0	1	0	0	0	0	0	0	0
GCA_900178695.1	Unknown	Human	blank	United Kingdom	2015'	0	0	0	0	0	0	0	1	1	1	1	1	1	1	1	1	1	1	0	0	0	0	0	1	1	1	0	1	1	1	0	1	0	0	1	0	1	0	0	0	0	0	0	0
GCA_900178705.1	Unknown	Human	blank	United Kingdom	2015'	0	0	0	0	0	0	0	1	1	1	1	1	1	1	1	0	1	1	0	0	0	0	0	1	1	1	0	1	1	1	1	1	0	0	1	0	1	0	0	0	0	0	0	0
GCA_900178715.1	78	Human	blank	United Kingdom	2015'	0	0	0	0	0	0	0	1	1	1	1	1	1	1	1	0	1	0	0	0	0	0	0	1	1	1	1	1	1	1	0	1	0	0	1	0	1	0	0	0	0	0	0	0
GCA_900178725.1	78	Human	blank	United Kingdom	2015'	0	0	0	0	0	0	0	1	1	1	1	1	1	1	1	0	1	0	0	0	0	0	0	1	1	1	0	1	1	1	0	1	0	0	1	0	1	0	0	0	0	0	0	0
GCA_900178735.1	Unknown	Human	blank	United Kingdom	2015'	0	0	0	0	0	0	0	1	1	1	1	1	1	1	1	0	1	1	0	0	0	0	0	1	1	1	0	1	1	1	1	1	0	0	1	0	1	0	0	0	0	0	0	0
GCA_900178745.1	78	Human	blank	United Kingdom	2015'	0	0	0	0	0	0	0	1	1	1	1	1	1	1	1	0	1	0	0	0	0	0	0	1	1	1	0	1	1	1	0	1	0	0	1	0	1	0	0	0	0	0	0	0
GCA_900178755.1	78	Human	blank	United Kingdom	2015'	0	0	0	0	0	0	0	1	1	1	1	1	1	1	1	0	1	0	0	0	0	0	0	1	1	1	0	1	1	1	1	1	0	0	1	0	1	0	0	0	0	0	0	0
GCA_900178765.1	78	Human	blank	United Kingdom	2015'	0	0	0	0	0	0	0	1	1	1	1	1	1	1	1	0	1	0	0	0	0	0	0	1	1	1	0	1	1	1	1	1	0	0	1	0	1	0	0	0	0	0	0	0
GCA_900178775.1	Unknown	Human	blank	United Kingdom	2015'	0	0	0	0	0	0	0	1	1	1	0	0	0	1	0	0	1	1	0	0	0	0	0	1	1	1	0	1	1	1	1	0	0	0	1	0	1	0	0	0	0	0	0	0
GCA_900178785.1	78	Human	blank	United Kingdom	2015'	0	0	0	0	0	0	0	1	1	1	1	1	1	1	1	0	1	0	0	0	0	0	0	1	1	1	0	1	1	1	1	1	0	0	1	0	1	0	0	0	0	0	0	0
GCA_900178795.1	Unknown	Human	blank	United Kingdom	2015'	0	0	0	0	0	0	0	1	1	1	0	0	0	1	0	0	1	1	0	0	0	0	0	1	1	1	0	1	1	1	1	0	0	0	1	0	1	0	0	0	0	0	0	0
GCA_900178805.1	Unknown	Human	blank	United Kingdom	2015'	0	0	0	0	0	0	0	1	1	1	0	0	0	1	0	0	1	1	0	0	0	0	0	0	1	1	0	1	1	1	1	1	0	0	1	0	1	0	0	0	0	0	0	0
GCA_900178815.1	78	Human	blank	United Kingdom	2015'	0	0	0	0	0	0	0	1	1	1	1	1	1	1	1	0	1	0	0	0	0	0	0	1	1	1	0	1	1	1	1	1	0	0	1	0	1	0	0	0	0	0	0	0
GCA_900178825.1	Unknown	Human	blank	United Kingdom	2015'	0	0	0	0	0	0	0	1	1	1	1	0	1	1	1	1	1	1	0	0	0	0	0	0	1	1	0	1	1	1	0	1	0	0	1	0	1	0	0	0	0	0	0	0
GCA_900178835.1	78	Human	blank	United Kingdom	2015'	0	0	0	0	0	0	0	1	1	1	1	1	1	1	1	0	1	0	0	0	0	0	0	1	1	1	0	1	1	1	1	1	0	0	1	0	1	0	0	0	0	0	0	0
GCA_900178845.1	78	Human	blank	United Kingdom	2015'	0	0	0	0	0	0	0	1	1	1	1	1	1	1	1	0	1	0	0	0	0	0	0	1	1	1	0	1	1	1	0	1	0	0	1	0	1	0	0	0	0	0	0	0
GCA_900178855.1	78	Human	blank	United Kingdom	2015'	0	0	0	0	0	0	0	1	1	1	1	1	1	1	1	0	1	0	0	0	0	0	0	1	1	1	0	1	1	1	1	1	0	0	1	0	1	0	0	0	0	0	0	0
GCA_900178865.1	Unknown	Human	blank	United Kingdom	2015'	0	0	0	0	0	0	0	1	1	1	1	1	1	1	1	0	1	1	0	0	0	0	0	1	1	1	0	1	1	1	0	1	0	0	1	0	1	0	0	0	0	0	0	0
GCA_900178875.1	78	Human	blank	United Kingdom	2015'	0	0	0	0	0	0	0	1	1	1	1	1	1	1	1	0	1	0	0	0	0	0	0	1	1	1	0	1	1	1	0	1	0	0	1	0	1	0	0	0	0	0	0	0
GCA_900178885.1	Unknown	Human	blank	United Kingdom	2015'	0	0	0	0	0	0	0	1	1	1	1	1	1	1	1	1	1	1	0	0	0	0	0	1	1	1	0	1	1	1	0	1	0	0	1	0	1	0	0	0	0	0	0	0
GCA_900178895.1	Unknown	Human	blank	United Kingdom	2015'	0	0	0	0	0	0	0	1	1	1	1	1	1	1	1	1	1	1	0	0	0	0	0	1	1	1	0	1	1	1	0	1	0	0	1	0	1	0	0	0	0	0	0	0
GCA_900178905.1	78	Human	blank	United Kingdom	2015'	0	0	0	0	0	0	0	1	1	1	1	1	1	1	1	0	1	0	0	0	0	0	0	1	1	1	0	1	1	1	1	1	0	0	1	0	1	0	0	0	0	0	0	0
GCA_900178915.1	78	Human	blank	United Kingdom	2015'	0	0	0	0	0	0	0	1	1	1	1	1	1	1	1	0	1	0	0	0	0	0	0	1	1	1	0	1	1	1	1	1	0	0	1	0	1	0	0	0	0	0	0	0
GCA_900178925.1	78	Human	blank	United Kingdom	2015'	0	0	0	0	0	0	0	1	1	1	1	1	1	1	1	0	1	0	0	0	0	0	0	1	1	1	0	1	1	1	0	1	0	0	1	0	1	0	0	0	0	0	0	0
GCA_900178935.1	78	Human	blank	United Kingdom	2015'	0	0	0	0	0	0	0	1	1	1	1	1	1	1	1	0	1	0	0	0	0	0	0	1	1	1	1	1	1	1	1	1	0	0	1	0	1	0	0	0	0	0	0	0
GCA_900178945.1	Unknown	Human	blank	United Kingdom	2015'	0	0	0	0	0	0	0	1	1	1	1	1	1	1	1	0	1	1	0	0	0	0	0	1	1	1	0	1	1	1	0	1	0	0	1	0	1	0	0	0	0	0	0	0
GCA_900178955.1	Unknown	Human	blank	United Kingdom	2015'	0	0	0	0	0	0	0	1	1	1	1	1	1	1	1	0	1	1	0	0	0	0	0	1	1	1	0	1	1	1	0	1	0	0	1	0	1	0	0	0	0	0	0	0
GCA_900178965.1	Unknown	Human	blank	United Kingdom	2015'	0	0	0	0	0	0	0	1	1	1	0	0	0	1	1	0	1	1	0	0	0	0	0	1	1	1	0	1	1	1	1	0	0	0	1	0	1	0	0	0	0	0	0	0
GCA_900178975.1	78	Human	blank	United Kingdom	2015'	0	0	0	0	0	0	0	1	1	1	1	1	1	1	1	0	1	0	0	0	0	0	0	1	1	1	1	1	1	1	0	1	0	0	1	0	1	0	0	0	0	0	0	0
GCA_900178985.1	78	Human	blank	United Kingdom	2015'	0	0	0	0	0	0	0	1	1	1	1	1	1	1	1	0	1	0	0	0	0	0	0	1	1	1	0	1	1	1	0	1	0	0	1	0	1	0	0	0	0	0	0	0
GCA_900178995.1	280	Human	blank	United Kingdom	2015'	0	0	0	0	0	0	0	1	1	1	1	1	1	1	1	1	1	1	0	0	0	0	0	0	1	1	0	1	1	1	0	1	0	0	1	0	1	0	0	0	0	0	0	0
GCA_900179005.1	Unknown	Human	blank	United Kingdom	2015'	0	0	0	0	0	0	0	1	1	0	1	1	1	1	1	0	1	1	0	0	0	0	0	1	1	1	0	1	1	1	1	1	0	0	1	0	1	0	0	0	0	0	0	0
GCA_900179015.1	Unknown	Human	blank	United Kingdom	2015'	0	0	0	0	0	0	0	1	1	1	1	1	1	1	1	1	1	1	0	0	0	0	0	0	1	1	0	1	1	1	0	1	0	0	1	0	1	0	0	0	0	0	0	0
GCA_900179025.1	Unknown	Human	blank	United Kingdom	2015'	0	0	0	0	0	0	0	1	1	1	1	1	1	1	1	0	1	1	0	0	0	0	0	1	1	1	0	1	1	1	1	1	0	0	1	0	1	0	0	0	0	0	0	0
GCA_900179035.1	Unknown	Human	blank	United Kingdom	2015'	0	0	0	0	0	0	0	1	1	0	1	1	1	1	1	0	1	1	0	0	0	0	0	1	1	1	0	1	1	1	1	1	0	0	1	0	1	0	0	0	0	0	0	0
GCA_900179045.1	Unknown	Human	blank	United Kingdom	2015'	0	0	0	0	0	0	0	1	1	1	1	1	1	1	1	1	1	1	0	0	0	0	0	1	1	1	0	1	1	1	0	1	0	0	1	0	1	0	0	0	0	0	0	0
GCA_900179055.1	78	Human	blank	United Kingdom	2015'	0	0	0	0	0	0	0	1	1	1	1	1	1	1	1	0	1	0	0	0	0	0	0	1	1	1	1	1	1	1	1	1	0	0	1	0	1	0	0	0	0	0	0	0
GCA_900179065.1	Unknown	Human	blank	United Kingdom	2015'	0	0	0	0	0	0	0	1	1	1	1	1	1	1	1	0	1	1	0	0	0	0	0	0	1	1	0	1	1	1	1	1	0	0	1	0	1	0	0	0	0	0	0	0
GCA_900179075.1	Unknown	Human	blank	United Kingdom	2015'	0	0	0	0	0	0	0	1	1	1	1	1	1	1	1	0	1	1	0	0	0	0	0	0	1	1	0	1	1	1	0	1	0	0	1	0	1	0	0	0	0	0	0	0
GCA_900179085.1	78	Human	blank	United Kingdom	2015'	0	0	0	0	0	0	0	1	1	1	1	1	1	1	1	0	1	0	0	0	0	0	0	1	1	1	0	1	1	1	1	1	0	0	1	0	1	0	0	0	0	0	0	0
GCA_900179095.1	Unknown	Human	blank	United Kingdom	2015'	0	0	0	0	0	0	0	1	1	1	1	1	1	1	1	0	1	1	0	0	0	0	0	0	1	1	0	1	1	1	1	1	0	0	1	0	1	0	0	0	0	0	0	0
GCA_900179105.1	Unknown	Human	blank	United Kingdom	2015'	0	0	0	0	0	0	0	1	1	1	1	1	1	1	1	0	1	1	0	0	0	0	0	0	1	1	0	1	1	1	0	1	0	0	1	0	1	0	0	0	0	0	0	0
GCA_900179115.1	280	Human	blank	United Kingdom	2015'	0	0	0	0	0	0	0	1	1	1	1	1	1	1	1	0	1	1	0	0	0	0	0	1	1	1	0	1	1	1	1	1	0	0	1	0	1	0	0	0	0	0	0	0
GCA_900179125.1	Unknown	Human	blank	United Kingdom	2015'	0	0	0	0	0	0	0	1	1	1	1	1	1	1	1	0	1	1	0	0	0	0	0	0	1	1	0	1	1	1	0	1	0	0	1	0	1	0	0	0	0	0	0	0
GCA_900179135.1	Unknown	Human	blank	United Kingdom	2015'	0	0	0	0	0	0	0	1	1	1	1	1	1	1	1	0	1	1	0	0	0	0	0	0	1	1	0	1	1	1	0	1	0	0	1	0	1	0	0	0	0	0	0	0
GCA_900179145.1	Unknown	Human	blank	United Kingdom	2015'	0	0	0	0	0	0	0	1	1	1	1	1	1	1	1	0	1	1	0	0	0	0	0	0	1	1	0	1	1	1	1	1	0	0	1	0	1	0	0	0	0	0	0	0
GCA_900179155.1	Unknown	Human	blank	United Kingdom	2015'	0	0	0	0	0	0	0	1	1	1	1	1	1	1	1	0	1	1	0	0	0	0	0	0	1	1	0	1	1	1	1	1	0	0	1	0	1	0	0	0	0	0	0	0
GCA_900179165.1	Unknown	Human	blank	United Kingdom	2015'	0	0	0	0	0	0	0	1	1	1	1	1	1	1	1	0	1	1	0	0	0	0	0	0	1	1	0	1	1	1	0	1	0	0	1	0	1	0	0	0	0	0	0	0
GCA_900179175.1	Unknown	Human	blank	United Kingdom	2015'	0	0	0	0	0	0	0	1	1	1	1	1	1	1	1	0	1	1	0	0	0	0	0	1	1	1	0	1	1	1	0	1	0	0	1	0	1	0	0	0	0	0	0	0
GCA_900179185.1	Unknown	Human	blank	United Kingdom	2015'	0	0	0	0	0	0	0	1	1	1	1	1	1	1	1	0	1	1	0	0	0	0	0	0	1	1	0	1	1	1	0	1	0	0	1	0	1	0	0	0	0	0	0	0
GCA_900179195.1	Unknown	Human	blank	United Kingdom	2015'	0	0	0	0	0	0	0	1	1	1	1	1	1	1	1	0	1	1	0	0	0	0	0	0	1	1	0	1	1	1	0	1	0	0	1	0	1	0	0	0	0	0	0	0
GCA_900179205.1	Unknown	Human	blank	United Kingdom	2015'	0	0	0	0	0	0	0	1	1	0	1	1	1	1	1	0	1	1	0	0	0	0	0	1	1	1	0	1	1	1	1	1	0	0	1	0	1	0	0	0	0	0	0	0
GCA_900179215.1	Unknown	Human	blank	United Kingdom	2015'	0	0	0	0	0	0	0	1	1	1	1	1	1	1	1	0	1	1	0	0	0	0	0	0	1	1	0	1	1	1	1	1	0	0	1	0	1	0	0	0	0	0	0	0
GCA_900179225.1	Unknown	Human	blank	United Kingdom	2015'	0	0	0	0	0	0	0	1	1	1	0	0	0	1	1	0	1	1	0	0	0	0	0	1	1	1	0	1	1	1	1	0	0	0	1	0	1	0	0	0	0	0	0	0
GCA_900179235.1	Unknown	Human	blank	United Kingdom	2015'	0	0	0	0	0	0	0	1	1	1	0	0	0	1	1	0	1	1	0	0	0	0	0	1	1	1	0	1	1	1	1	0	0	0	1	0	1	0	0	0	0	0	0	0
GCA_900179245.1	Unknown	Human	blank	United Kingdom	2015'	0	0	0	0	0	0	0	1	1	1	1	1	1	1	1	1	1	1	0	0	0	0	0	0	1	1	0	1	1	1	0	1	0	0	1	0	1	0	0	0	0	0	0	0
GCA_900179255.1	Unknown	Human	blank	United Kingdom	2015'	0	0	0	0	0	0	0	1	1	1	1	1	1	1	1	0	1	1	0	0	0	0	0	0	1	1	0	1	1	1	0	1	0	0	1	0	1	0	0	0	0	0	0	0
GCA_900179265.1	Unknown	Human	blank	United Kingdom	2015'	0	0	0	0	0	0	0	1	1	1	1	1	1	1	1	0	1	1	0	0	0	0	0	0	1	1	0	1	1	1	1	1	0	0	1	0	1	0	0	0	0	0	0	0
GCA_900179275.1	Unknown	Human	blank	United Kingdom	2015'	0	0	0	0	0	0	0	1	1	0	1	1	1	1	1	0	1	1	0	0	0	0	0	1	1	1	0	1	1	1	1	1	0	0	1	0	1	0	0	0	0	0	0	0
GCA_900179285.1	Unknown	Human	blank	United Kingdom	2015'	0	0	0	0	0	0	0	1	1	1	0	0	0	1	1	0	1	1	0	0	0	0	0	1	1	1	0	1	1	1	1	0	0	0	1	0	1	0	0	0	0	0	0	0
GCA_900179295.1	78	Human	blank	United Kingdom	2015'	0	0	0	0	0	0	0	1	1	1	1	1	1	1	1	0	1	0	0	0	0	0	0	1	1	1	0	1	1	1	0	1	0	0	1	0	1	0	0	0	0	0	0	0
GCA_900179305.1	Unknown	Human	blank	United Kingdom	2015'	0	0	0	0	0	0	0	1	1	1	1	1	1	1	1	0	1	1	0	0	0	0	0	0	1	1	0	1	1	1	0	1	0	0	1	0	1	0	0	0	0	0	0	0
GCA_900179315.1	Unknown	Human	blank	United Kingdom	2015'	0	0	0	0	0	0	0	1	1	1	1	1	1	1	1	0	1	1	0	0	0	0	0	0	1	1	0	1	1	1	1	1	0	0	1	0	1	0	0	0	0	0	0	0
GCA_900179325.1	Unknown	Human	blank	United Kingdom	2015'	0	0	0	0	0	0	0	1	1	1	1	1	1	1	1	0	1	1	0	0	0	0	0	0	1	1	0	1	1	1	0	1	0	0	1	0	1	0	0	0	0	0	0	0
GCA_900179335.1	Unknown	Human	blank	United Kingdom	2015'	0	0	0	0	0	0	0	1	1	1	0	0	0	1	1	0	1	1	0	0	0	0	0	1	1	1	0	1	1	1	0	0	0	0	1	0	1	0	0	0	0	0	0	0
GCA_900179345.1	Unknown	Human	blank	United Kingdom	2015'	0	0	0	0	0	0	0	1	1	1	0	0	0	1	0	0	1	1	0	0	0	0	0	1	1	1	0	1	1	1	1	0	0	0	1	0	1	0	0	0	0	0	0	0
GCA_900179355.1	Unknown	Human	blank	United Kingdom	2015'	0	0	0	0	0	0	0	1	1	0	1	1	1	1	1	0	1	1	0	0	0	0	0	1	1	1	0	1	1	1	1	1	0	0	1	0	1	0	0	0	0	0	0	0
GCA_900179365.1	Unknown	Human	blank	United Kingdom	2015'	0	0	0	0	0	0	0	1	1	1	1	1	1	1	1	0	1	1	0	0	0	0	0	0	1	1	0	1	1	1	0	1	0	0	1	0	1	0	0	0	0	0	0	0
GCA_900179375.1	Unknown	Human	blank	United Kingdom	2015'	0	0	0	0	0	0	0	1	1	1	1	1	1	1	1	0	1	1	0	0	0	0	0	0	1	1	0	1	1	1	1	1	0	0	1	0	1	0	0	0	0	0	0	0
GCA_900179385.1	Unknown	Human	blank	United Kingdom	2015'	0	0	0	0	0	0	0	1	1	1	1	1	1	1	1	0	1	1	0	0	0	0	0	1	1	1	0	1	1	1	0	1	0	0	1	0	1	0	0	0	0	0	0	0
GCA_900179395.1	Unknown	Human	blank	United Kingdom	2015'	0	0	0	0	0	0	0	1	1	1	1	1	1	1	1	0	1	1	0	0	0	0	0	0	1	1	0	1	1	1	0	1	0	0	1	0	1	0	0	0	0	0	0	0
GCA_900179405.1	Unknown	Human	blank	United Kingdom	2015'	0	0	0	0	0	0	0	1	1	1	1	1	1	1	1	0	1	1	0	0	0	0	0	0	1	1	0	1	1	1	1	1	0	0	1	0	1	0	0	0	0	0	0	0
GCA_900179415.1	Unknown	Human	blank	United Kingdom	2015'	0	0	0	0	0	0	0	1	1	1	1	1	1	1	1	1	1	1	0	0	0	0	0	0	1	1	0	1	1	1	0	1	0	0	1	0	1	0	0	0	0	0	0	0
GCA_900179425.1	Unknown	Human	blank	United Kingdom	2015'	0	0	0	0	0	0	0	1	1	0	1	1	1	1	1	0	1	1	0	0	0	0	0	1	1	1	0	1	1	1	0	1	0	0	1	0	1	0	0	0	0	0	0	0
GCA_900179435.1	280	Human	blank	United Kingdom	2015'	0	0	0	0	0	0	0	1	1	1	1	1	1	1	1	0	1	1	0	0	0	0	0	1	1	1	0	1	1	1	1	1	0	0	1	0	1	0	0	0	0	0	0	0
GCA_900179445.1	Unknown	Human	blank	United Kingdom	2015'	0	0	0	0	0	0	0	1	1	1	1	0	1	1	1	0	1	1	0	0	0	0	0	1	1	1	0	1	1	1	1	1	0	0	1	0	1	0	0	0	0	0	0	0
GCA_900179455.1	Unknown	Human	blank	United Kingdom	2015'	0	0	0	0	0	0	0	1	1	1	1	1	1	1	1	0	1	1	0	0	0	0	0	0	1	1	0	1	1	1	1	1	0	0	1	0	1	0	0	0	0	0	0	0
GCA_900179465.1	Unknown	Human	blank	United Kingdom	2015'	0	0	0	0	0	0	0	1	1	1	1	1	1	1	1	0	1	1	0	0	0	0	0	0	1	1	0	1	1	1	1	1	0	0	1	0	1	0	0	0	0	0	0	0
GCA_900179475.1	Unknown	Human	blank	United Kingdom	2015'	0	0	0	0	0	0	0	1	1	1	1	1	1	1	1	0	1	1	0	0	0	0	0	1	1	1	0	1	1	1	0	1	0	0	1	0	1	0	0	0	0	0	0	0
GCA_900179485.1	Unknown	Human	blank	United Kingdom	2015'	0	0	0	0	0	0	0	1	1	1	1	1	1	1	1	0	1	1	0	0	0	0	0	0	1	1	0	1	1	1	1	1	0	0	1	0	1	0	0	0	0	0	0	0
GCA_900179495.1	Unknown	Human	blank	United Kingdom	2015'	0	0	0	0	0	0	0	1	1	1	1	1	1	1	1	0	1	1	0	0	0	0	0	0	1	1	0	1	1	1	0	1	0	0	1	0	1	0	0	0	0	0	0	0
GCA_900179505.1	Unknown	Human	blank	United Kingdom	2015'	0	0	0	0	0	0	0	1	1	1	1	1	1	1	1	0	1	1	0	0	0	0	0	0	1	1	0	1	1	1	0	1	0	0	1	0	1	0	0	0	0	0	0	0
GCA_900179515.1	17	Human	blank	United Kingdom	2015'	0	0	0	0	0	0	0	1	1	1	1	1	1	1	1	0	1	1	0	0	0	0	0	1	1	1	0	1	1	1	0	1	0	0	1	0	1	0	0	0	0	0	0	0
GCA_900179525.1	Unknown	Human	blank	United Kingdom	2015'	0	0	0	0	0	0	0	1	1	1	1	1	1	1	1	1	1	1	0	0	0	0	0	0	1	1	0	1	1	1	0	1	0	0	1	0	1	0	0	0	0	0	0	0
GCA_900179535.1	Unknown	Human	blank	United Kingdom	2015'	0	0	0	0	0	0	0	1	1	1	1	1	1	1	1	0	1	1	0	0	0	0	0	0	1	1	0	1	1	1	0	1	0	0	1	0	1	0	0	0	0	0	0	0
GCA_900179545.1	Unknown	Human	blank	United Kingdom	2015'	0	0	0	0	0	0	0	1	1	1	1	1	1	1	1	0	1	1	0	0	0	0	0	0	1	1	0	1	1	1	1	1	0	0	1	0	1	0	0	0	0	0	0	0
GCA_900179555.1	Unknown	Human	blank	United Kingdom	2015'	0	0	0	0	0	0	0	1	1	1	1	1	1	1	1	0	1	1	0	0	0	0	0	0	1	1	0	1	1	1	0	1	0	0	1	0	1	0	0	0	0	0	0	0
GCA_900179565.1	Unknown	Human	blank	United Kingdom	2015'	0	0	0	0	0	0	0	1	1	1	1	1	1	1	1	0	1	1	0	0	0	0	0	0	1	1	0	1	1	1	0	1	0	0	1	0	1	0	0	0	0	0	0	0
GCA_900179575.1	Unknown	Human	blank	United Kingdom	2015'	0	0	0	0	0	0	0	1	1	1	1	1	1	1	1	1	1	1	0	0	0	0	0	0	1	1	0	1	1	1	0	1	0	0	1	0	1	0	0	0	0	0	0	0
GCA_900179585.1	Unknown	Human	blank	United Kingdom	2015'	0	0	0	0	0	0	0	1	1	1	1	1	1	1	1	0	1	1	0	0	0	0	0	0	1	1	0	1	1	1	1	1	0	0	1	0	1	0	0	0	0	0	0	0
GCA_900179595.1	Unknown	Human	blank	United Kingdom	2015'	0	0	0	0	0	0	0	1	1	1	1	1	1	1	1	1	1	1	0	0	0	0	0	0	1	1	0	1	1	1	0	1	0	0	1	0	1	0	0	0	0	0	0	0
GCA_900179605.1	Unknown	Human	blank	United Kingdom	2015'	0	0	0	0	0	0	0	1	1	1	1	1	1	1	1	0	1	1	0	0	0	0	0	0	1	1	0	1	1	1	1	1	0	0	1	0	1	0	0	0	0	0	0	0
GCA_900179615.1	Unknown	Human	blank	United Kingdom	2015'	0	0	0	0	0	0	0	1	1	1	1	1	1	1	1	0	1	1	0	0	0	0	0	0	1	1	0	1	1	1	1	1	0	0	1	0	1	0	0	0	0	0	0	0
GCA_900179625.1	Unknown	Human	blank	United Kingdom	2015'	0	0	0	0	0	0	0	1	1	1	1	1	1	1	1	0	1	1	0	0	0	0	0	0	1	1	0	1	1	1	1	1	0	0	1	0	1	0	0	0	0	0	0	0
GCA_900179635.1	Unknown	Human	blank	United Kingdom	2015'	0	0	0	0	0	0	0	1	1	1	1	1	1	1	1	0	1	1	0	0	0	0	0	0	1	1	0	1	1	1	1	1	0	0	1	0	1	0	0	0	0	0	0	0
GCA_900179645.1	Unknown	Human	blank	United Kingdom	2015'	0	0	0	0	0	0	0	1	1	1	1	1	1	1	1	0	1	1	0	0	0	0	0	0	1	1	0	1	1	1	0	1	0	0	1	0	1	0	0	0	0	0	0	0
GCA_900179655.1	Unknown	Human	blank	United Kingdom	2015'	0	0	0	0	0	0	0	1	1	1	1	1	1	1	1	0	1	1	0	0	0	0	0	0	1	1	0	1	1	1	0	1	0	0	1	0	1	0	0	0	0	0	0	0
GCA_900179665.1	Unknown	Human	blank	United Kingdom	2015'	0	0	0	0	0	0	0	1	1	1	1	1	1	1	1	0	1	1	0	0	0	0	0	0	1	1	0	1	1	1	1	1	0	0	1	0	1	0	0	0	0	0	0	0
GCA_900179675.1	Unknown	Human	blank	United Kingdom	2015'	0	0	0	0	0	0	0	1	1	1	1	1	1	1	1	1	1	1	0	0	0	0	0	0	1	1	0	1	1	1	1	1	0	0	1	0	1	0	0	0	0	0	0	0
GCA_900179685.1	Unknown	Human	blank	United Kingdom	2015'	0	0	0	0	0	0	0	1	1	1	1	1	1	1	1	0	1	1	0	0	0	0	0	0	1	1	0	1	1	1	0	1	0	0	1	0	1	0	0	0	0	0	0	0
GCA_900179695.1	Unknown	Human	blank	United Kingdom	2015'	0	0	0	0	0	0	0	1	1	1	1	1	1	1	1	0	1	1	0	0	0	0	0	0	1	1	0	1	1	1	0	1	0	0	1	0	1	0	0	0	0	0	0	0
GCA_900179705.1	Unknown	Human	blank	United Kingdom	2015'	0	0	0	0	0	0	0	1	1	1	1	1	1	1	1	0	1	1	0	0	0	0	0	0	1	1	0	1	1	1	0	1	0	0	1	0	1	0	0	0	0	0	0	0
GCA_900179715.1	Unknown	Human	blank	United Kingdom	2015'	0	0	0	0	0	0	0	1	1	1	1	1	1	1	1	0	1	1	0	0	0	0	0	0	1	1	0	1	1	1	1	1	0	0	1	0	1	0	0	0	0	0	0	0
GCA_900179725.1	Unknown	Human	blank	United Kingdom	2015'	0	0	0	0	0	0	0	1	1	1	1	1	1	1	1	0	1	1	0	0	0	0	0	0	1	1	0	1	1	1	1	1	0	0	1	0	1	0	0	0	0	0	0	0
GCA_900179735.1	Unknown	Human	blank	United Kingdom	2015'	0	0	0	0	0	0	0	1	1	1	1	1	1	1	1	0	1	1	0	0	0	0	0	1	1	1	0	1	1	1	0	1	0	0	1	0	1	0	0	0	0	0	0	0
GCA_900179745.1	Unknown	Human	blank	United Kingdom	2015'	0	0	0	0	0	0	0	1	1	1	1	1	1	1	1	0	1	1	0	0	0	0	0	0	1	1	0	1	1	1	0	1	0	0	1	0	1	0	0	0	0	0	0	0
GCA_900179755.1	Unknown	Human	blank	United Kingdom	2015'	0	0	0	0	0	0	0	1	1	1	1	1	1	1	1	0	1	1	0	0	0	0	0	0	1	1	0	1	1	1	1	1	0	0	1	0	1	0	0	0	0	0	0	0
GCA_900179765.1	Unknown	Human	blank	United Kingdom	2015'	0	0	0	0	0	0	0	1	1	0	1	1	1	1	1	0	1	1	0	0	0	0	0	1	1	1	1	1	1	1	0	1	0	0	1	0	1	0	0	0	0	0	0	0
GCA_900179775.1	Unknown	Human	blank	United Kingdom	2015'	0	0	0	0	0	0	0	1	1	1	1	1	1	1	1	0	1	1	0	0	0	0	0	0	1	1	0	1	1	1	1	1	0	0	1	0	1	0	0	0	0	0	0	0
GCA_900179785.1	78	Human	blank	United Kingdom	2015'	0	0	0	0	0	0	0	1	1	1	1	1	1	1	1	0	1	0	0	0	0	0	0	1	1	1	0	1	1	1	0	1	0	0	1	0	1	0	0	0	0	0	0	0
GCA_900179795.1	Unknown	Human	blank	United Kingdom	2015'	0	0	0	0	0	0	0	1	1	1	1	1	1	1	1	0	1	1	0	0	0	0	0	1	1	1	0	1	1	1	0	1	0	0	1	0	1	0	0	0	0	0	0	0
GCA_900179805.1	Unknown	Human	blank	United Kingdom	2015'	0	0	0	0	0	0	0	1	1	0	1	1	1	1	1	0	1	1	0	0	0	0	0	1	1	1	0	1	1	1	1	1	0	0	1	0	1	0	0	0	0	0	0	0
GCA_900179815.1	Unknown	Human	blank	United Kingdom	2015'	0	0	0	0	0	0	0	1	1	1	1	1	1	1	1	0	1	1	0	0	0	0	0	0	1	1	0	1	1	1	1	1	0	0	1	0	1	0	0	0	0	0	0	0
GCA_900179835.1	Unknown	Human	blank	United Kingdom	2015'	0	0	0	0	0	0	0	1	1	1	1	1	1	1	1	0	1	1	0	0	0	0	0	1	1	1	0	1	1	1	0	1	0	0	1	0	1	0	0	0	0	0	0	0
GCA_900179845.1	Unknown	Human	blank	United Kingdom	2015'	0	0	0	0	0	0	0	1	1	1	1	1	1	1	1	1	1	1	0	0	0	0	0	0	1	1	0	1	1	1	1	1	0	0	1	0	1	0	0	0	0	0	0	0
GCA_900179855.1	Unknown	Human	blank	United Kingdom	2015'	0	0	0	0	0	0	0	1	1	1	1	1	1	1	1	1	1	1	0	0	0	0	0	0	1	1	0	1	1	1	1	1	0	0	1	0	1	0	0	0	0	0	0	0
GCA_900179865.1	Unknown	Human	blank	United Kingdom	2015'	0	0	0	0	0	0	0	1	1	1	1	1	1	1	1	0	1	1	0	0	0	0	0	0	1	1	0	1	1	1	0	1	0	0	1	0	1	0	0	0	0	0	0	0
GCA_900179875.1	Unknown	Human	blank	United Kingdom	2015'	0	0	0	0	0	0	0	1	1	0	1	1	1	1	1	0	1	1	0	0	0	0	0	1	1	1	0	1	1	1	0	1	0	0	1	0	1	0	0	0	0	0	0	0
GCA_900179885.1	Unknown	Human	blank	United Kingdom	2015'	0	0	0	0	0	0	0	1	1	0	1	1	1	1	1	0	1	1	0	0	0	0	0	1	1	1	0	1	1	1	1	1	0	0	1	0	1	0	0	0	0	0	0	0
GCA_900179895.1	Unknown	Human	blank	United Kingdom	2015'	0	0	0	0	0	0	0	1	1	1	1	1	1	1	1	1	1	1	0	0	0	0	0	0	1	1	0	1	1	1	1	1	0	0	1	0	1	0	0	0	0	0	0	0
GCA_900179905.1	Unknown	Human	blank	United Kingdom	2015'	0	0	0	0	0	0	0	1	1	1	1	0	1	1	1	1	1	1	0	0	0	0	0	0	1	1	0	1	1	1	1	1	0	0	1	0	1	0	0	0	0	0	0	0
GCA_900179915.1	78	Human	blank	United Kingdom	2015'	0	0	0	0	0	0	0	1	1	1	1	1	1	1	1	0	1	0	0	0	0	0	0	1	1	1	0	1	1	1	1	1	0	0	1	0	1	0	0	0	0	0	0	0
GCA_900179925.1	Unknown	Human	blank	United Kingdom	2015'	0	0	0	0	0	0	0	1	1	1	0	0	0	0	0	0	1	1	0	0	0	0	0	0	1	1	0	0	1	1	1	1	0	0	1	0	1	0	0	0	0	0	0	0
GCA_900179935.1	Unknown	Human	blank	United Kingdom	2015'	0	0	0	0	0	0	0	1	1	1	1	1	1	1	1	0	1	1	0	0	0	0	0	0	1	1	0	1	1	1	1	1	0	0	1	0	1	0	0	0	0	0	0	0
GCA_900179945.1	Unknown	Human	blank	United Kingdom	2015'	0	0	0	0	0	0	0	1	1	1	1	1	1	1	1	0	1	1	0	0	0	0	0	0	1	1	0	1	1	1	0	1	0	0	1	0	1	0	0	0	0	0	0	0
GCA_900179955.1	Unknown	Human	blank	United Kingdom	2015'	0	0	0	0	0	0	0	1	1	1	1	1	1	1	1	0	1	1	0	0	0	0	0	0	1	1	0	1	1	1	1	1	0	0	1	0	1	0	0	0	0	0	0	0
GCA_900179965.1	Unknown	Human	blank	United Kingdom	2015'	0	0	0	0	0	0	0	1	1	1	1	1	1	1	1	0	1	1	0	0	0	0	0	0	1	1	0	1	1	1	0	1	0	0	1	0	1	0	0	0	0	0	0	0
GCA_900179975.1	Unknown	Human	blank	United Kingdom	2015'	0	0	0	0	0	0	0	1	1	0	1	1	1	1	1	0	1	1	0	0	0	0	0	1	1	1	0	1	1	1	0	1	0	0	1	0	1	0	0	0	0	0	0	0
GCA_900179985.1	Unknown	Human	blank	United Kingdom	2015'	0	0	0	0	0	0	0	1	1	1	1	1	1	1	1	0	1	1	0	0	0	0	0	0	1	1	0	1	1	1	1	1	0	0	1	0	1	0	0	0	0	0	0	0
GCA_900179995.1	Unknown	Human	blank	United Kingdom	2015'	0	0	0	0	0	0	0	1	1	0	1	1	1	1	1	0	1	1	0	0	0	0	0	1	1	1	0	1	1	1	1	1	0	0	1	0	1	0	0	0	0	0	0	0
GCA_900180005.1	Unknown	Human	blank	United Kingdom	2015'	0	0	0	0	0	0	0	1	1	0	1	1	1	1	1	0	1	1	0	0	0	0	0	1	1	1	0	1	1	1	1	1	0	0	1	0	1	0	0	0	0	0	0	0
GCA_900180015.1	Unknown	Human	blank	United Kingdom	2015'	0	0	0	0	0	0	0	1	1	1	1	0	1	1	1	0	1	1	0	0	0	0	0	1	1	1	0	1	1	1	1	1	0	0	1	0	1	0	0	0	0	0	0	0
GCA_900180025.1	Unknown	Human	blank	United Kingdom	2015'	0	0	0	0	0	0	0	1	1	1	1	1	1	1	1	0	1	1	0	0	0	0	0	0	1	1	0	1	1	1	0	1	0	0	1	0	1	0	0	0	0	0	0	0
GCA_900180035.1	Unknown	Human	blank	United Kingdom	2015'	0	0	0	0	0	0	0	1	1	0	1	1	1	1	1	0	1	1	0	0	0	0	0	1	1	1	0	1	1	1	1	1	0	0	1	0	1	0	0	0	0	0	0	0
GCA_900180045.1	Unknown	Human	blank	United Kingdom	2015'	0	0	0	0	0	0	0	1	1	1	1	1	1	1	1	0	1	1	0	0	0	0	0	0	1	1	0	1	1	1	0	1	0	0	1	0	1	0	0	0	0	0	0	0
GCA_900180055.1	Unknown	Human	blank	United Kingdom	2015'	0	0	0	0	0	0	0	1	1	0	1	1	1	1	1	0	1	1	0	0	0	0	0	1	1	1	0	1	1	1	1	1	0	0	1	0	1	0	0	0	0	0	0	0
GCA_900180065.1	Unknown	Human	blank	United Kingdom	2015'	0	0	0	0	0	0	0	1	1	0	1	1	1	1	1	0	1	1	0	0	0	0	0	1	1	1	0	1	1	1	1	1	0	0	1	0	1	0	0	0	0	0	0	0
GCA_900180075.1	Unknown	Human	blank	United Kingdom	2015'	0	0	0	0	0	0	0	1	1	0	1	1	1	1	1	0	1	1	0	0	0	0	0	1	1	1	0	1	1	1	0	1	0	0	1	0	1	0	0	0	0	0	0	0
GCA_900180085.1	Unknown	Human	blank	United Kingdom	2015'	0	0	0	0	0	0	0	1	1	0	1	1	1	1	1	0	1	1	0	0	0	0	0	1	1	1	1	1	1	1	1	1	0	0	1	0	1	0	0	0	0	0	0	0
GCA_900180095.1	Unknown	Human	blank	United Kingdom	2015'	0	0	0	0	0	0	0	1	1	0	1	1	1	1	1	0	1	1	0	0	0	0	0	1	1	1	1	1	1	1	1	1	0	0	1	0	1	0	0	0	0	0	0	0
GCA_900180105.1	Unknown	Human	blank	United Kingdom	2015'	0	0	0	0	0	0	0	1	1	0	1	1	1	1	1	0	1	1	0	0	0	0	0	1	1	1	0	1	1	1	1	1	0	0	1	0	1	0	0	0	0	0	0	0
GCA_900180115.1	Unknown	Human	blank	United Kingdom	2015'	0	0	0	0	0	0	0	1	1	1	0	0	0	0	0	0	1	1	0	0	0	0	0	0	1	1	0	0	1	1	1	1	0	0	1	0	1	0	0	0	0	0	0	0
GCA_900180125.1	Unknown	Human	blank	United Kingdom	2015'	0	0	0	0	0	0	0	1	1	1	1	1	1	1	1	0	1	1	0	0	0	0	0	1	1	1	0	1	1	1	0	1	0	0	1	0	1	0	0	0	0	0	0	0
GCA_900180135.1	Unknown	Human	blank	United Kingdom	2015'	0	0	0	0	0	0	0	1	1	1	1	1	1	1	1	0	1	1	0	0	0	0	0	1	1	1	0	1	1	1	1	1	0	0	1	0	1	0	0	0	0	0	0	0
GCA_900180145.1	Unknown	Human	blank	United Kingdom	2015'	0	0	0	0	0	0	0	1	1	1	1	1	1	1	1	0	1	1	0	0	0	0	0	1	1	1	0	1	1	1	0	1	0	0	1	0	1	0	0	0	0	0	0	0
GCA_900180155.1	Unknown	Human	blank	United Kingdom	2015'	0	0	0	0	0	0	0	1	1	1	0	0	0	1	0	0	1	1	0	0	0	0	0	1	1	1	0	1	1	1	1	0	0	0	1	0	1	0	0	0	0	0	0	0
GCA_900180165.1	Unknown	Human	blank	United Kingdom	2015'	0	0	0	0	0	0	0	1	1	1	0	0	0	0	0	0	1	1	0	0	0	0	0	0	1	1	0	0	1	1	1	1	0	0	1	0	1	0	0	0	0	0	0	0
GCA_900180175.1	78	Human	blank	United Kingdom	2015'	0	0	0	0	0	0	0	1	1	1	1	1	1	1	1	0	1	0	0	0	0	0	0	1	1	1	0	1	1	1	1	1	0	0	1	0	1	0	0	0	0	0	0	0
GCA_900180185.1	Unknown	Human	blank	United Kingdom	2015'	0	0	0	0	0	0	0	1	1	1	1	1	1	1	1	0	1	1	0	0	0	0	0	0	1	1	0	1	1	1	0	1	0	0	1	0	1	0	0	0	0	0	0	0
GCA_900180195.1	Unknown	Human	blank	United Kingdom	2015'	0	0	0	0	0	0	0	1	1	1	1	1	1	1	1	0	1	1	0	0	0	0	0	0	1	1	0	1	1	1	0	1	0	0	1	0	1	0	0	0	0	0	0	0
GCA_900180205.1	Unknown	Human	blank	United Kingdom	2015'	0	0	0	0	0	0	0	1	1	1	1	1	1	1	1	0	1	1	0	0	0	0	0	1	1	1	0	1	1	1	0	1	0	0	1	0	1	0	0	0	0	0	0	0
GCA_900180215.1	Unknown	Human	blank	United Kingdom	2015'	0	0	0	0	0	0	0	1	1	0	1	1	1	1	1	0	1	1	0	0	0	0	0	1	1	1	1	1	1	1	1	1	0	0	1	0	1	0	0	0	0	0	0	0
GCA_900180225.1	Unknown	Human	blank	United Kingdom	2015'	0	0	0	0	0	0	0	1	1	0	1	1	1	1	1	0	1	1	0	0	0	0	0	1	1	1	0	1	1	1	1	1	0	0	1	0	1	0	0	0	0	0	0	0
GCA_900180235.1	Unknown	Human	blank	United Kingdom	2015'	0	0	0	0	0	0	0	1	1	1	1	1	1	1	1	1	1	1	0	0	0	0	0	1	1	1	0	1	1	1	0	1	0	0	1	0	1	0	0	0	0	0	0	0
GCA_900180245.1	Unknown	Human	blank	United Kingdom	2015'	0	0	0	0	0	0	0	1	1	1	1	1	1	1	1	0	1	1	0	0	0	0	0	1	1	1	0	1	1	1	1	1	0	0	1	0	1	0	0	0	0	0	0	0
GCA_900180255.1	Unknown	Human	blank	United Kingdom	2015'	0	0	0	0	0	0	0	1	1	0	1	1	1	1	1	0	1	1	0	0	0	0	0	1	1	1	0	1	1	1	0	1	0	0	1	0	1	0	0	0	0	0	0	0
GCA_900180265.1	Unknown	Human	blank	United Kingdom	2015'	0	0	0	0	0	0	0	1	1	0	1	1	1	1	1	0	1	1	0	0	0	0	0	1	1	1	0	1	1	1	1	1	0	0	1	0	1	0	0	0	0	0	0	0
GCA_900180275.1	Unknown	Human	blank	United Kingdom	2015'	0	0	0	0	0	0	0	1	1	1	0	0	0	1	0	0	1	1	0	0	0	0	0	0	1	1	0	1	1	1	0	1	0	0	1	0	1	0	0	0	0	0	0	0
[truncated: 239 more rows]
[truncated: 8 more columns]
